# Supplementary material for: K2V2O2(AsO4)2
Source: Acta Crystallogr Sect E Struct Rep Online. 2012 Jun 23;68(Pt 7):i54. doi: 10.1107/S1600536812027183 (PMC3393139; doi:10.1107/S1600536812027183)
Supplement: Supplementary file 1 [file e-68-00i54-sup1.cif]

##############################################################################
#                                                                            #
# This CIF contains the data in a paper accepted for publication in          #
# Acta Crystallographica Section E. It conforms to the requirements of       #
# Notes for Authors for Acta Crystallographica Section E, and has been       #
# peer reviewed under the auspices of the IUCr Commission on Journals.       #
#                                                                            #
# Full details of the Crystallographic Information File format               #
# are given in the paper "The Crystallographic Information File (CIF):       #
# a New Standard Archive File for Crystallography" by S. R. Hall, F. H.      #
# Allen and I. D. Brown [Acta Cryst. (1991), A47, 655-685].                  #
#                                                                            #
# The current version of the core CIF dictionary is obtainable from          #
# ftp://ftp.iucr.org/pub/cif_core.dic.                                       #
#                                                                            #
# Software is freely available for graphical display of the structure(s)     #
# in this CIF. For information consult the CIF software page                 #
# http://www.iucr.org/resources/cif/software.                                #
#                                                                            #
# This file may be used for bona fide research purposes within the           #
# scientific community so long as proper attribution is given to the journal # 
# article from which it was obtained.                                        #
#                                                                            #
##############################################################################
data_global
_audit_creation_method     'Jana2006 Version : 23/10/2010'
_journal_date_recd_electronic     2012-05-18
_journal_date_accepted     2012-06-15
_journal_name_full     'Acta Crystallographica, Section E'
_journal_year     2012
_journal_volume     68
_journal_issue      7
_journal_page_first     i54
_journal_page_last     i54
_journal_paper_category     QI
_journal_paper_doi     10.1107/S1600536812027183
_journal_coeditor_code     RU2035
_publ_contact_author_name     'Belkhiri'
_publ_contact_author_address
;
USTHB, Universit\'e Houari-Boumedienne USTHB
Facult\'e de Chimie
Laboratoire Sciences des mat\'eriaux
Bp 32 El-Alia 16111 Bab-Ezzouar, Alger
Algeria
;
_publ_contact_author_email     'belkhirisab@yahoo.fr'
_publ_contact_author_fax     '00 213 21 24 73 11'
_publ_contact_author_phone     '00 213 21 24 79 50'
_publ_section_title
;
K~2~V~2~O~2~(AsO~4~)~2~
;
loop_
    _publ_author_name
    _publ_author_address
    'Belkhiri, Sabrina'
;
Laboratoire Sciences des Mat\'eriaux, Facult\'e de Chimie,
Universit\'e des Sciences et de la Technologie Houari Boumedienne
BP 32 El-Alia 16111 Bab-Ezzouar Alger
Algeria
;
    'Mezaoui, Djillali'
;
Laboratoire Sciences des Mat\'eriaux, Facult\'e de Chimie,
Universit\'e des Sciences et de la Technologie Houari Boumedienne
BP 32 El-Alia 16111 Bab-Ezzouar Alger
Algeria
;
    'Roisnel, Thierry'
;
CDIFX, UMR 6226, Universit\'e de Rennes1, CNRS, Avenue du G\'en\'eral Leclerc,
35042 Rennes Cedex
France
;
_publ_section_synopsis
;
The mixed mono-arsenate K~2~V~2~O~2~(AsO~4~)~2~ presents a three-dimensional
framework formed by AsO~4~ tetrahedra and VO~6~ octahedra. The AsO~4~
tetrahedra share their corners with the VO~6~ octahedra, the junction creating
hexagonal tunnels runing [100] and [001], which are occupied by K^+^ cations.
The experimental and validation results are discussed.
;
data_I
_chemical_name_systematic
;
dipotassium divanadium dioxide diarsenate
;
_chemical_name_common     ?
_chemical_formula_moiety     'K2 V2 O2 (As O4)2'
_chemical_formula_sum     'As2 K2 O10 V2'
_chemical_formula_structural     ?
_chemical_formula_analytical     ?
_chemical_formula_iupac     'K2 V2 O2 (As O4)2'
_chemical_formula_weight     489.9
_chemical_melting_point     ?
_symmetry_cell_setting     orthorhombic
_symmetry_space_group_name_H-M     'P c 21 n'
_symmetry_space_group_name_Hall     'P -2n -2ac'
loop_
    _symmetry_equiv_pos_site_id
    _symmetry_equiv_pos_as_xyz
    1 x,y,z
    2 -x,y+1/2,-z
    3 -x+1/2,y,z+1/2
    4 x+1/2,y+1/2,-z+1/2
_cell_length_a     6.5368(2)
_cell_length_b     10.7228(5)
_cell_length_c     13.0666(4)
_cell_angle_alpha     90
_cell_angle_beta     90
_cell_angle_gamma     90
_cell_volume     915.87(6)
_cell_formula_units_Z     4
_cell_measurement_reflns_used     5952
_cell_measurement_theta_min     3.48
_cell_measurement_theta_max     40.15
_cell_measurement_temperature     150(2)
_cell_special_details     ?
_exptl_crystal_description     prism
_exptl_crystal_colour     black
_exptl_crystal_size_max     0.3
_exptl_crystal_size_mid     0.25
_exptl_crystal_size_min     0.22
_exptl_crystal_size_rad     ?
_exptl_crystal_density_diffrn     3.5518
_exptl_crystal_density_meas     ?
_exptl_crystal_density_method     'not measured'
_exptl_crystal_F_000     920
_exptl_absorpt_coefficient_mu     10.161
_exptl_absorpt_correction_type     multi-scan
_exptl_absorpt_process_details     '(SADABS; Sheldrick, 2002)'
_exptl_absorpt_correction_T_min     0.073
_exptl_absorpt_correction_T_max     0.107
_exptl_special_details     ?
_diffrn_ambient_temperature     150(2)
_diffrn_radiation_type     'Mo K\a'
_diffrn_radiation_wavelength     0.71069
_diffrn_radiation_source     'fine-focus sealed tube'
_diffrn_radiation_monochromator     'graphite'
_diffrn_measurement_device_type     'Bruker APEXII'
_diffrn_measurement_device     ?
_diffrn_measurement_method     'CCD rotation images, thin slices'
_diffrn_detector_area_resol_mean     ?
_diffrn_reflns_number     11866
_diffrn_reflns_av_R_equivalents     0.0325
_diffrn_reflns_av_sigmaI/netI     0.0352
_diffrn_reflns_theta_min     3.48
_diffrn_reflns_theta_max     40.15
_diffrn_reflns_theta_full     39.99
_diffrn_measured_fraction_theta_max     0.97
_diffrn_measured_fraction_theta_full     0.98
_diffrn_reflns_limit_h_min     -23
_diffrn_reflns_limit_h_max     23
_diffrn_reflns_limit_k_min     -11
_diffrn_reflns_limit_k_max     10
_diffrn_reflns_limit_l_min     -19
_diffrn_reflns_limit_l_max     15
_diffrn_reflns_reduction_process     ?
_diffrn_standards_number     ?
_diffrn_standards_interval_count     ?
_diffrn_standards_interval_time     ?
_diffrn_standards_decay_%     ?
loop_
    _diffrn_standard_refln_index_h
    _diffrn_standard_refln_index_k
    _diffrn_standard_refln_index_l
    ? ? ?
_refine_special_details     ?
_reflns_number_total     4169
_reflns_number_gt     3805
_reflns_threshold_expression     I>3\s(I)
_refine_ls_structure_factor_coef     F
_refine_ls_R_factor_all     0.0310
_refine_ls_R_factor_gt     0.0276
_refine_ls_wR_factor_gt     0.0333
_refine_ls_wR_factor_ref     0.0339
_refine_ls_goodness_of_fit_ref     1.60
_refine_ls_restrained_S_all     ?
_refine_ls_number_reflns     4169
_refine_ls_number_parameters     139
_refine_ls_number_restraints     0
_refine_ls_number_constraints     0
_refine_ls_hydrogen_treatment     ?
_refine_ls_weighting_scheme     sigma
_refine_ls_weighting_details     'w=1/(\s^2^(F)+0.000049F^2^)'
_refine_ls_shift/su_max     0.0029
_refine_ls_shift/su_mean     0.0005
_refine_diff_density_max     0.94
_refine_diff_density_min     -0.77
_refine_ls_extinction_method
                        'B-C type 1 Gaussian isotropic (Becker & Coppens, 1974)'
_refine_ls_extinction_coef      97E1(11)
_refine_ls_abs_structure_details     'Flack (1983), 1256 Friedel pairs'
_refine_ls_abs_structure_Flack     0.387(8)
_refine_ls_abs_structure_Rogers     ?
loop_
    _atom_type_symbol
    _atom_type_scat_dispersion_real
    _atom_type_scat_dispersion_imag
    _atom_type_scat_source
    K 0.201 0.249 'International Tables Vol C tables 4.2.6.8 and 6.1.1.1'
    V 0.301 0.529 'International Tables Vol C tables 4.2.6.8 and 6.1.1.1'
    As 0.050 2.006 'International Tables Vol C tables 4.2.6.8 and 6.1.1.1'
    O 0.011 0.006 'International Tables Vol C tables 4.2.6.8 and 6.1.1.1'
_computing_data_collection     'APEX2 (Bruker, 2004)'
_computing_cell_refinement     'SAINT (Bruker, 2004)'
_computing_data_reduction     'SAINT (Bruker, 2004)'
_computing_structure_solution     '(<i>SuperFlip</i> Palatinus & Chapuis, 2007)'
_computing_structure_refinement
                          '<i>JANA2006</i> (Pet\<r\'i\<cek <i>et al.</i>, 2006)'
_computing_molecular_graphics
                        'ATOMS (Dowty, 1994) and GRETEP (Laugier & Bochu, 2002)'
_computing_publication_material
                          '<i>JANA2006</i> (Pet\<r\'i\<cek <i>et al.</i>, 2006)'
loop_
    _atom_site_type_symbol
    _atom_site_label
    _atom_site_fract_x
    _atom_site_fract_y
    _atom_site_fract_z
    _atom_site_U_iso_or_equiv
    _atom_site_adp_type
    _atom_site_calc_flag
    _atom_site_refinement_flags
    _atom_site_occupancy
    _atom_site_symmetry_multiplicity
    _atom_site_disorder_assembly
    _atom_site_disorder_group
    As As2 0.99887(4) 0.333103 -0.18131(2) 0.00293(5) Uani d . 1 4 . .
    V V1 0.27644(5) 0.59847(6) 0.25107(3) 0.00255(8) Uani d . 1 4 . .
    V V2 0.49984(6) 0.34895(5) -0.12277(3) 0.00271(8) Uani d . 1 4 . .
    K K1 -0.22511(9) 0.53150(8) 0.12103(6) 0.01172(15) Uani d . 1 4 . .
    K K2 0.79227(10) 0.77688(8) -0.10496(5) 0.01127(15) Uani d . 1 4 . .
    O O1 -0.5484(3) 0.4499(2) 0.23637(18) 0.0058(5) Uani d . 1 4 . .
    O O2 0.7996(3) 0.3653(2) -0.10470(17) 0.0060(3) Uani d . 1 4 . .
    O O3 0.1652(3) 0.6001(3) -0.09922(15) 0.0060(4) Uani d . 1 4 . .
    O O4 0.4565(3) 0.4521(2) -0.21415(18) 0.0060(5) Uani d . 1 4 . .
    O O5 0.4859(3) 0.7051(2) 0.01550(19) 0.0061(5) Uani d . 1 4 . .
    O O6 0.1747(3) 0.5671(2) 0.10771(16) 0.0053(4) Uani d . 1 4 . .
    O O7 0.4687(4) 0.4564(2) -0.00520(17) 0.0063(5) Uani d . 1 4 . .
    O O8 1.2015(3) 0.2971(2) -0.10749(17) 0.0060(3) Uani d . 1 4 . .
    O O9 0.9597(3) 0.2103(2) -0.26290(18) 0.0062(5) Uani d . 1 4 . .
    O O10 0.4516(3) 0.7042(2) 0.22272(18) 0.0061(5) Uani d . 1 4 . .
    As As1 0.32206(3) 0.58763(5) 0.00215(2) 0.00258(5) Uani d . 1 4 . .
loop_
    _atom_site_aniso_label
    _atom_site_aniso_U_11
    _atom_site_aniso_U_22
    _atom_site_aniso_U_33
    _atom_site_aniso_U_12
    _atom_site_aniso_U_13
    _atom_site_aniso_U_23
    _atom_site_aniso_type_symbol
    As2 0.00216(8) 0.00404(10) 0.00258(10) -0.00032(7) -0.00002(9) 0.00035(10)
                                                                              As
    V1 0.00278(13) 0.00322(15) 0.00164(15) 0.00008(15) 0.00028(13) 0.00010(14) V
    V2 0.00261(13) 0.00336(17) 0.00216(15) 0.00019(13) -0.00004(13) 0.00031(14)
                                                                               V
    K1 0.0052(2) 0.0156(3) 0.0144(3) -0.0015(2) -0.0016(2) 0.0047(3) K
    K2 0.0104(2) 0.0171(3) 0.0063(2) -0.0012(2) 0.00160(19) -0.0001(3) K
    O1 0.0065(7) 0.0053(8) 0.0057(9) 0.0026(6) 0.0020(7) 0.0030(7) O
    O2 0.0028(4) 0.0093(5) 0.0060(5) -0.0001(4) -0.0006(5) 0.0005(6) O
    O3 0.0046(6) 0.0114(9) 0.0020(7) 0.0014(7) -0.0015(5) 0.0004(8) O
    O4 0.0046(7) 0.0073(8) 0.0063(9) 0.0009(6) -0.0009(6) 0.0011(7) O
    O5 0.0062(8) 0.0071(8) 0.0049(9) -0.0031(7) 0.0010(6) -0.0017(7) O
    O6 0.0044(7) 0.0088(9) 0.0026(7) 0.0013(6) 0.0005(6) 0.0012(7) O
    O7 0.0069(8) 0.0079(8) 0.0043(9) 0.0035(7) -0.0020(6) -0.0017(7) O
    O8 0.0028(4) 0.0093(5) 0.0060(5) -0.0001(4) -0.0006(5) 0.0005(6) O
    O9 0.0066(7) 0.0067(8) 0.0052(9) -0.0025(7) 0.0018(7) -0.0018(8) O
    O10 0.0075(8) 0.0070(8) 0.0039(8) -0.0012(7) 0.0011(7) 0.0012(7) O
    As1 0.00244(8) 0.00385(9) 0.00144(9) -0.00024(9) -0.00003(8) -0.00044(9) As
loop_
    _geom_bond_atom_site_label_1
    _geom_bond_atom_site_label_2
    _geom_bond_site_symmetry_1
    _geom_bond_site_symmetry_2
    _geom_bond_distance
    _geom_bond_publ_flag
    As2 O1 . 3_554 1.682(2) ?
    As2 O2 . . 1.679(2) ?
    As2 O8 . . 1.684(2) ?
    As2 O9 . . 1.714(2) ?
    V1 O1 . 1_655 1.971(2) ?
    V1 O3 . 3_555 1.993(2) ?
    V1 O4 . 3_555 2.234(2) ?
    V1 O6 . . 2.016(2) ?
    V1 O9 . 2_655 1.960(2) ?
    V1 O10 . . 1.654(2) ?
    V2 O2 . . 1.9811(19) ?
    V2 O4 . . 1.652(2) ?
    V2 O5 . 2_645 2.087(2) ?
    V2 O7 . . 1.931(2) ?
    V2 O8 . 1_455 2.0375(19) ?
    V2 O10 . 2_645 2.053(2) ?
    O3 As1 . . 1.6805(19) ?
    O5 As1 . . 1.662(2) ?
    O6 As1 . . 1.697(2) ?
    O7 As1 . . 1.705(2) ?
loop_
    _geom_angle_atom_site_label_1
    _geom_angle_atom_site_label_2
    _geom_angle_atom_site_label_3
    _geom_angle_site_symmetry_1
    _geom_angle_site_symmetry_2
    _geom_angle_site_symmetry_3
    _geom_angle
    _geom_angle_publ_flag
    O1 As2 O2 3_554 . . 112.20(11) ?
    O1 As2 O8 3_554 . . 112.68(10) ?
    O1 As2 O9 3_554 . . 101.71(11) ?
    O2 As2 O8 . . . 108.44(10) ?
    O2 As2 O9 . . . 114.38(10) ?
    O8 As2 O9 . . . 107.32(11) ?
    O1 V1 O3 1_655 . 3_555 89.52(10) ?
    O1 V1 O4 1_655 . 3_555 81.24(9) ?
    O1 V1 O6 1_655 . . 88.06(9) ?
    O1 V1 O9 1_655 . 2_655 163.57(9) ?
    O1 V1 O10 1_655 . . 97.49(10) ?
    O3 V1 O4 3_555 . 3_555 86.39(9) ?
    O3 V1 O6 3_555 . . 167.57(9) ?
    O3 V1 O9 3_555 . 2_655 93.90(10) ?
    O3 V1 O10 3_555 . . 94.66(11) ?
    O4 V1 O6 3_555 . . 81.19(9) ?
    O4 V1 O9 3_555 . 2_655 82.94(9) ?
    O4 V1 O10 3_555 . . 178.35(10) ?
    O6 V1 O9 . . 2_655 85.16(9) ?
    O6 V1 O10 . . . 97.74(10) ?
    O9 V1 O10 2_655 . . 98.24(11) ?
    O2 V2 O4 . . . 101.33(10) ?
    O2 V2 O5 . . 2_645 86.62(9) ?
    O2 V2 O7 . . . 87.53(10) ?
    O2 V2 O8 . . 1_455 163.51(9) ?
    O2 V2 O10 . . 2_645 89.41(9) ?
    O4 V2 O5 . . 2_645 171.20(10) ?
    O4 V2 O7 . . . 99.06(11) ?
    O4 V2 O8 . . 1_455 95.14(10) ?
    O4 V2 O10 . . 2_645 94.17(10) ?
    O5 V2 O7 2_645 . . 84.92(10) ?
    O5 V2 O8 2_645 . 1_455 77.00(9) ?
    O5 V2 O10 2_645 . 2_645 82.04(9) ?
    O7 V2 O8 . . 1_455 89.08(10) ?
    O7 V2 O10 . . 2_645 166.76(10) ?
    O8 V2 O10 1_455 . 2_645 90.22(9) ?
    As2 O1 V1 3_555 . 1_455 130.63(13) ?
    As2 O2 V2 . . . 132.71(13) ?
    V1 O3 As1 3_554 . . 131.00(10) ?
    V1 O4 V2 3_554 . . 137.25(13) ?
    V2 O5 As1 2_655 . . 131.25(13) ?
    V1 O6 As1 . . . 123.11(10) ?
    V2 O7 As1 . . . 126.62(13) ?
    As2 O8 V2 . . 1_655 129.37(13) ?
    As2 O9 V1 . . 2_645 122.59(12) ?
    V1 O10 V2 . . 2_655 140.17(13) ?
    O3 As1 O5 . . . 114.55(12) ?
    O3 As1 O6 . . . 107.73(9) ?
    O3 As1 O7 . . . 111.36(12) ?
    O5 As1 O6 . . . 112.26(11) ?
    O5 As1 O7 . . . 105.60(11) ?
    O6 As1 O7 . . . 104.94(11) ?
loop_
    _geom_torsion_atom_site_label_1
    _geom_torsion_atom_site_label_2
    _geom_torsion_atom_site_label_3
    _geom_torsion_atom_site_label_4
    _geom_torsion_site_symmetry_1
    _geom_torsion_site_symmetry_2
    _geom_torsion_site_symmetry_3
    _geom_torsion_site_symmetry_4
    _geom_torsion
    _geom_torsion_publ_flag
    ? ? ? ? ? ? ? ? ? ?
loop_
    _geom_hbond_atom_site_label_D
    _geom_hbond_atom_site_label_H
    _geom_hbond_atom_site_label_A
    _geom_hbond_site_symmetry_D
    _geom_hbond_site_symmetry_H
    _geom_hbond_site_symmetry_A
    _geom_hbond_distance_DH
    _geom_hbond_distance_HA
    _geom_hbond_distance_DA
    _geom_hbond_angle_DHA
    _geom_hbond_publ_flag
    ? ? ? ? ? ? ? ? ? ? ?
