# Supplementary material for: K2V2O2(AsO4)2
Source: Acta Crystallogr Sect E Struct Rep Online. 2012 Jun 23;68(Pt 7):i54. doi: 10.1107/S1600536812027183 (PMC3393139; doi:10.1107/S1600536812027183)
Supplement: Supplementary file 2 [file e-68-00i54-Isup2.hkl]

#
# h,k,l, Fc-squared, Fo-squared, sigma(Fo-squared) and status flag
#
data_I
_shelx_title                             '   '
_shelx_refln_list_code                   4
_shelx_F_calc_maximum                    261.48
_exptl_crystal_F_000                     920
_reflns_d_resolution_high                0.5512

loop_
 _symmetry_equiv_pos_as_xyz
 'x, y, z'
 '-x, y+1/2, -z'
 '-x+1/2, y, z+1/2'
 'x+1/2, y+1/2, -z+1/2'

_cell_length_a                           6.5368(2)
_cell_length_b                           10.7228(5)
_cell_length_c                           13.0666(4)
_cell_angle_alpha                        90
_cell_angle_beta                         90
_cell_angle_gamma                        90

_shelx_F_squared_multiplier              1.000

loop_
 _refln_index_h
 _refln_index_k
 _refln_index_l
 _refln_F_squared_calc
 _refln_F_squared_meas
 _refln_F_squared_sigma
 _refln_observed_status
   1 -19   0     1533.80     1497.15     68.61 o
   0 -18   0      505.88      414.32     49.85 o
   2 -18   0     4926.55     4738.95    159.81 o
   4 -18   0      932.08     1049.06     72.72 o
   1 -17   0     1087.69     1162.55     53.92 o
   3 -17   0      154.49      156.93     40.05 o
   5 -17   0      196.93      156.11     42.50 o
   0 -16   0    17199.01    17800.96    651.49 o
   2 -16   0     2228.58     2377.66     75.93 o
   4 -16   0     4296.17     4291.15    146.82 o
   6 -16   0     3476.49     3603.31    195.83 o
   1 -15   0     1996.65     1928.78     64.51 o
   3 -15   0      672.10      619.39     49.03 o
   5 -15   0       29.69       11.44     32.70 <
   7 -15   0     1965.58     2271.77    148.62 o
   0 -14   0      380.73      324.45     46.58 o
   2 -14   0    10601.90    10115.74    221.92 o
   4 -14   0     2746.74     2746.79    102.85 o
   6 -14   0     1263.63     1269.46    105.38 o
   8 -14   0     5617.85     5687.47    262.45 o
   1 -13   0     6457.74     6467.21    149.06 o
   3 -13   0     2225.58     2197.08     66.13 o
   5 -13   0      765.79      688.00     49.03 o
   7 -13   0      441.33      421.69     70.28 o
   0 -12   0    16954.08    17321.06    619.82 o
   2 -12   0     1271.39     1235.85     44.93 o
   4 -12   0     4135.49     4168.59    106.84 o
   6 -12   0     7963.64     8093.99    236.91 o
   8 -12   0      746.39      901.27     65.37 o
   1 -11   0     7407.40     7312.30    196.07 o
   3 -11   0     3980.09     3942.13     83.18 o
   5 -11   0     1512.44     1603.30     56.36 o
   7 -11   0      153.28      176.55     36.78 o
   9 -11   0      872.56      892.22     67.00 o
   0 -10   0      232.06      250.91     31.06 o
   2 -10   0    26869.88    26806.25    473.44 o
   4 -10   0     6909.84     6825.92    156.30 o
   6 -10   0      577.46      595.72     43.31 o
   8 -10   0     9863.93    10265.47    296.88 o
  10 -10   0      548.59      576.12     97.25 o
   1  -9   0    19839.03    19492.63    402.29 o
   3  -9   0     4108.04     4033.92     81.51 o
   5  -9   0      309.98      264.80     22.88 o
   7  -9   0     2301.05     2213.39     88.18 o
   9  -9   0       61.38       68.66     55.58 <
   0  -8   0    57451.40    57022.19   1948.17 o
   2  -8   0    16695.60    16426.63    292.56 o
   4  -8   0     8990.61     9273.24    201.47 o
   6  -8   0    19165.53    18934.64    498.05 o
   8  -8   0      681.67      677.41     50.66 o
  10  -8   0     1188.50     1018.71    113.55 o
   1  -7   0    44818.36    45743.79    923.70 o
   3  -7   0     4679.16     4791.54     92.82 o
   5  -7   0      656.73      652.02     35.95 o
   7  -7   0     6576.29     6700.97    196.30 o
   9  -7   0      759.12      845.71     89.88 o
  11  -7   0      240.85      395.58     89.09 o
   0  -6   0     1114.31     1211.36     56.32 o
   2  -6   0    50426.81    52062.16    900.41 o
   4  -6   0    12237.01    12034.19    253.31 o
   6  -6   0     1487.14     1520.64     60.43 o
   8  -6   0    15576.00    15896.15    424.85 o
  10  -6   0     2758.69     2701.08    178.77 o
   1  -5   0    15061.91    15733.56    398.08 o
   3  -5   0     5870.14     6225.13    134.04 o
   5  -5   0     6653.05     6226.42    145.60 o
   7  -5   0      422.38      441.30     29.42 o
   9  -5   0      382.91      312.19     63.75 o
  11  -5   0     1206.30     1271.12    127.44 o
   0  -4   0    66593.98    68373.75   1707.07 o
   2  -4   0    20085.80    22096.11    447.06 o
   4  -4   0    12117.33    11909.80    257.73 o
   6  -4   0    21757.40    21897.71    405.14 o
   8  -4   0     1615.71     1519.09     78.40 o
  10  -4   0     8973.11     9059.27    285.62 o
   1  -3   0    48033.03    50913.61   1861.61 o
   3  -3   0    22421.19    22920.90    479.67 o
   5  -3   0     7780.86     7505.23    147.00 o
   7  -3   0     2720.21     2673.51     99.56 o
   9  -3   0     3947.66     3631.00    140.31 o
  11  -3   0       64.43       44.14     47.41 <
   2  -2   0    67318.20    63998.75   2343.35 o
   4  -2   0    15996.50    16121.19    334.90 o
   6  -2   0     4696.30     4786.39    146.65 o
   8  -2   0    11104.04    11099.75    329.86 o
  10  -2   0     6518.59     6330.55    215.91 o
   1  -1   0    25056.12    27279.59   1000.91 o
   3  -1   0     1180.13     1333.28     44.88 o
   5  -1   0      502.70      452.65     29.41 o
   7  -1   0     9362.84     8676.46    253.56 o
   9  -1   0      423.18      384.92     46.58 o
  11  -1   0      220.99      212.50     53.13 o
   2   0   0        8.52       11.44     11.44 <
   4   0   0    62193.25    58595.74   1268.07 o
   6   0   0    26433.30    26169.85    701.38 o
   8   0   0      142.57      178.18     32.69 o
  10   0   0     6820.18     7094.50    237.05 o
   3   1   0     1063.93     1289.44     57.94 o
   5   1   0      539.40      484.50     18.79 o
   7   1   0     9029.29     8390.50    251.99 o
   9   1   0      208.69      267.27     41.68 o
  11   1   0      277.72      196.15     51.49 o
   4   2   0    16083.69    15204.93    420.80 o
   6   2   0     4593.95     4599.35     98.59 o
   8   2   0    11429.75    11414.54    329.80 o
  10   2   0     6229.49     6167.68    213.49 o
   5   3   0     7521.95     7788.74    213.65 o
   7   3   0     2481.88     2556.36     63.66 o
   9   3   0     3851.57     3636.07    137.87 o
  11   3   0       38.91      134.05     48.23 <
   4   4   0    11648.99    12094.71    452.65 o
   6   4   0    22541.86    21728.03    586.85 o
   8   4   0     1724.25     1720.72     50.63 o
  10   4   0     8643.25     8449.56    377.63 o
   5   5   0     6323.25     6620.11    254.65 o
   7   5   0      347.14      412.71     31.06 o
   9   5   0      341.83      370.23     26.97 o
  11   5   0     1243.18     1229.43     84.14 o
   6   6   0     1605.53     1466.64     83.29 o
   8   6   0    16667.47    15616.32    360.59 o
  10   6   0     2898.83     2869.85    123.25 o
   5   7   0      497.92      637.38     47.39 o
   7   7   0     6121.15     6712.41    278.63 o
   9   7   0      565.01      673.36     42.49 o
  11   7   0      322.27      205.14     78.46 <
   6   8   0    19666.02    19107.78    716.14 o
   8   8   0      854.29      844.84     56.38 o
  10   8   0     1692.82     1314.10     80.85 o
   5   9   0      139.97      322.85     33.51 o
   9   9   0      242.13      116.06     38.41 o
  10  10   0      851.30      787.65     65.36 o
   9  11   0      690.03      582.61     93.15 o
   1 -19   1     1775.72     1799.95     49.00 o
   2 -19   1      611.49      634.93     42.49 o
   1 -18   1     1131.30     1182.94     37.58 o
   2 -18   1      129.34      112.80     27.79 o
   3 -18   1      921.14      995.15     49.02 o
   4 -18   1      219.53      185.53     31.88 o
   1 -17   1     1250.13     1164.91     38.39 o
   2 -17   1     1009.70      995.93     39.22 o
   3 -17   1     3305.44     3394.79     89.77 o
   4 -17   1     1288.41     1214.71     53.10 o
   5 -17   1      667.59      715.81     43.31 o
   1 -16   1      526.48      504.21     25.33 o
   2 -16   1      124.44      126.69     21.25 o
   3 -16   1     1718.60     1720.81     65.34 o
   4 -16   1      650.51      627.57     38.41 o
   5 -16   1      472.09      563.88     38.41 o
   6 -16   1      375.48      313.01     52.30 o
   1 -15   1     1877.92     1839.06     44.91 o
   2 -15   1     1751.43     1760.79     43.28 o
   3 -15   1      994.94      971.42     41.67 o
   4 -15   1     1655.42     1616.33     54.72 o
   5 -15   1     2104.95     2175.30     66.96 o
   6 -15   1      894.49      905.29     66.18 o
   7 -15   1      747.44      738.66     65.37 o
   1 -14   1     1342.35     1333.09     35.94 o
   2 -14   1      508.27      527.91     22.88 o
   3 -14   1     1977.06     1892.86     56.34 o
   4 -14   1     1284.91     1265.36     46.56 o
   5 -14   1     1386.80     1449.91     52.28 o
   6 -14   1     1326.44     1385.42     77.60 o
   7 -14   1      660.65      688.04     58.83 o
   8 -14   1      893.44      830.12     66.18 o
   1 -13   1     1563.07     1499.49     39.20 o
   2 -13   1      940.54      925.66     28.60 o
   3 -13   1     3659.90     3597.02     73.43 o
   4 -13   1     1454.02     1436.76     48.19 o
   5 -13   1      562.58      557.32     32.69 o
   6 -13   1      174.52      154.48     35.15 o
   7 -13   1     2535.84     2520.15    102.86 o
   8 -13   1      360.54      407.82     52.31 o
   1 -12   1      743.95      741.08     26.15 o
   2 -12   1      187.06      187.17     13.89 o
   3 -12   1     8513.84     8484.59    122.85 o
   4 -12   1      224.27      222.31     19.62 o
   5 -12   1     1200.94     1253.14     40.03 o
   6 -12   1      390.89      372.67     28.60 o
   7 -12   1     1996.29     2008.83     63.69 o
   8 -12   1      280.28      299.13     32.69 o
   9 -12   1      402.34      423.33     44.95 o
   1 -11   1     4354.29     4173.63     85.59 o
   2 -11   1     1480.66     1446.33     30.22 o
   3 -11   1      538.70      546.68     17.16 o
   4 -11   1     3115.94     3084.46     58.75 o
   5 -11   1     5654.66     5685.93     97.79 o
   6 -11   1      411.80      464.20     29.42 o
   7 -11   1      106.54      138.95     23.70 o
   8 -11   1      319.87      357.97     32.69 o
   9 -11   1     3029.02     3057.33    103.65 o
   1 -10   1     1445.15     1432.31     33.48 o
   2 -10   1      698.66      716.54     17.97 o
   3 -10   1     2511.66     2489.17     39.99 o
   4 -10   1     1304.99     1273.37     31.85 o
   5 -10   1     1597.02     1610.52     38.38 o
   6 -10   1     1071.28     1060.41     40.03 o
   7 -10   1      539.58      596.55     33.50 o
   8 -10   1      584.71      657.01     38.41 o
   9 -10   1      459.60      456.01     56.39 o
  10 -10   1      268.31      233.75     53.94 o
   1  -9   1     2057.75     2043.54     37.54 o
   2  -9   1     2834.54     2736.69     41.60 o
   3  -9   1     5579.30     5427.96     74.91 o
   4  -9   1     2029.52     2018.06     41.63 o
   5  -9   1      459.41      527.91     20.43 o
   6  -9   1      887.13      849.71     34.32 o
   7  -9   1     4114.25     3928.33     92.99 o
   8  -9   1     1025.08     1067.00     44.93 o
   9  -9   1      155.08      228.86     47.41 o
  10  -9   1     1279.86     1287.41     88.22 o
   1  -8   1     4324.94     4370.34     69.22 o
   2  -8   1      246.25      262.34      9.81 o
   3  -8   1     5020.36     4925.77     67.59 o
   4  -8   1      681.91      658.53     17.97 o
   5  -8   1     6988.19     7022.28    139.99 o
   6  -8   1      309.93      319.55     22.07 o
   7  -8   1      777.77      786.03     35.13 o
   8  -8   1      482.72      458.46     31.05 o
   9  -8   1      629.49      594.89     58.84 o
  10  -8   1       98.50       77.65     44.96 <
   1  -7   1     4839.66     4768.13     74.02 o
   2  -7   1     1390.24     1399.23     23.67 o
   3  -7   1       52.46       71.93      7.36 o
   4  -7   1      296.05      395.54     13.89 o
   5  -7   1     7974.92     7749.29    152.06 o
   6  -7   1      103.06      130.78     15.53 o
   7  -7   1       58.41      132.42     19.62 o
   8  -7   1     2218.81     2224.12     63.69 o
   9  -7   1     4152.92     4197.66    153.35 o
  10  -7   1     1392.88     1460.52     88.22 o
  11  -7   1       62.45      105.44     51.50 <
   1  -6   1     1617.23     1551.74     27.74 o
   2  -6   1      140.29      165.91      6.54 o
   3  -6   1     3882.37     3981.06     59.46 o
   4  -6   1      153.01      162.65      8.99 o
   5  -6   1     2625.27     2483.68     57.93 o
   6  -6   1      161.35      158.56     15.53 o
   7  -6   1      411.84      370.21     24.52 o
   8  -6   1      159.11      187.17     35.15 o
   9  -6   1      826.86      790.93     64.55 o
  10  -6   1      311.36      193.70     48.22 o
  11  -6   1     1143.54     1027.71     82.51 o
   1  -5   1     1457.34     1473.20     25.29 o
   2  -5   1     5221.68     5224.30     73.09 o
   3  -5   1     7956.53     7798.80    107.81 o
   4  -5   1    12017.86    11947.41    194.92 o
   5  -5   1      982.02     1100.26     29.41 o
   6  -5   1     2113.47     2097.93     48.16 o
   7  -5   1     5408.48     5237.37     98.60 o
   8  -5   1      389.13      434.78     36.78 o
   9  -5   1      365.09      520.60     43.32 o
  10  -5   1     1300.26     1365.01     85.77 o
  11  -5   1     2586.94     2529.02    122.45 o
   1  -4   1     2762.74     3232.77     54.50 o
   2  -4   1      400.63      401.12     10.62 o
   3  -4   1     6500.63     6931.76     97.34 o
   4  -4   1     1125.38     1110.51     22.86 o
   5  -4   1     3198.45     3374.03     56.26 o
   6  -4   1      808.68      807.99     22.06 o
   7  -4   1      553.17      687.23     27.78 o
   8  -4   1      847.35      848.10     40.04 o
   9  -4   1     2488.46     2422.22     74.29 o
  10  -4   1      763.62      778.70     54.75 o
  11  -4   1     1305.91     1351.11     89.04 o
   1  -3   1     5393.65     5583.05    147.79 o
   2  -3   1      700.88      567.43     13.88 o
   3  -3   1      529.25      443.56     13.89 o
   4  -3   1     3304.57     3179.72     54.58 o
   5  -3   1     4745.93     4568.69     76.54 o
   6  -3   1      666.90      604.61     20.43 o
   7  -3   1      130.31      143.04     18.80 o
   8  -3   1      578.33      616.96     35.14 o
   9  -3   1     1930.56     1938.64     66.96 o
  10  -3   1     1412.39     1471.94     63.71 o
  11  -3   1       55.81       32.70     31.88 <
   1  -2   1     1962.60     1872.67     52.83 o
   2  -2   1     2321.11     2335.29     46.38 o
   3  -2   1     9295.32     9226.94    150.84 o
   4  -2   1     3397.50     3315.62     55.38 o
   5  -2   1     5138.26     4787.84     87.90 o
   6  -2   1     3793.64     3556.87     71.74 o
   7  -2   1      125.41      107.07     17.98 o
   8  -2   1     2235.94     2161.89     66.13 o
   9  -2   1      982.68      989.40     46.57 o
  10  -2   1     1902.14     1932.98     71.86 o
  11  -2   1     1547.86     1473.47     67.79 o
   1  -1   1     2240.78     2616.30     97.26 o
   2  -1   1     8618.10     8737.52    231.69 o
   3  -1   1     4235.55     3949.91     77.16 o
   4  -1   1     6587.94     6679.68    131.45 o
   5  -1   1      835.37      955.68     26.14 o
   6  -1   1     4601.23     4506.25    100.21 o
   7  -1   1     2737.29     2619.52     68.55 o
   8  -1   1      194.79      177.36     23.70 o
   9  -1   1      216.79      287.70     31.06 o
  10  -1   1      134.58      107.89     30.24 o
  11  -1   1      944.99      907.72     54.74 o
   1   0   1     5857.77     6867.33    254.05 o
   2   0   1      477.02      567.49     16.33 o
   3   0   1     2780.30     3215.11     52.91 o
   4   0   1      861.36      886.04     17.97 o
   5   0   1       30.48       57.22      8.99 o
   6   0   1      827.70      821.02     31.04 o
   7   0   1     2494.33     2345.66     64.48 o
   8   0   1     1621.57     1527.21     53.90 o
   9   0   1     3291.44     3357.99     93.03 o
  10   0   1      848.33      807.27     48.21 o
  11   0   1     1827.01     1794.21     73.50 o
   1   1   1     2361.17     2441.72     95.59 o
   2   1   1     8823.51     8796.65    325.33 o
   3   1   1     3756.40     3799.96     89.41 o
   4   1   1     7246.81     6864.44    101.35 o
   5   1   1     1067.18      946.51     20.42 o
   6   1   1     4675.55     4485.65     79.02 o
   7   1   1     2414.04     2457.61     67.75 o
   8   1   1       80.56      129.15     22.07 o
   9   1   1      403.16      316.28     30.24 o
  10   1   1      171.84      166.74     31.06 o
  11   1   1      757.58      853.06     53.11 o
   2   2   1     2347.27     2444.20     94.38 o
   3   2   1     9176.02     8601.69    342.87 o
   4   2   1     3409.69     3164.91     78.19 o
   5   2   1     5007.66     4877.91     75.70 o
   6   2   1     3759.04     3507.23     55.44 o
   7   2   1      121.23      153.66     12.26 o
   8   2   1     2192.45     2150.51     65.32 o
   9   2   1      886.64      898.75     44.94 o
  10   2   1     1833.96     1845.67     69.42 o
  11   2   1     1487.18     1512.72     66.98 o
   3   3   1      286.94      443.69     28.60 o
   4   3   1     2842.49     3182.85     77.43 o
   5   3   1     4630.52     4705.12     96.09 o
   6   3   1      409.08      524.64     18.80 o
   7   3   1       82.02      122.61     11.44 o
   8   3   1      816.94      769.67     27.78 o
   9   3   1     1719.14     1880.05     64.52 o
  10   3   1     1750.51     1587.67     63.70 o
  11   3   1      231.57      174.91     35.14 o
   3   4   1     7195.28     6840.12    263.42 o
   4   4   1     1094.04     1113.81     57.98 o
   5   4   1     3959.65     3630.34     74.97 o
   6   4   1      776.97      803.92     27.78 o
   7   4   1      700.52      664.29     26.15 o
   8   4   1      784.61      824.43     26.15 o
   9   4   1     1741.72     2083.39     70.24 o
  10   4   1      721.68      715.80     45.76 o
  11   4   1     1149.44     1155.15     58.82 o
   4   5   1    11355.91    11905.94    450.76 o
   5   5   1     1489.93     1207.63     45.73 o
   6   5   1     1965.37     2113.64     52.25 o
   7   5   1     4689.32     4880.00     98.64 o
   8   5   1      665.84      499.27     23.70 o
   9   5   1      725.99      545.02     23.70 o
  10   5   1     1603.38     1425.25     61.26 o
  11   5   1     2120.16     2319.77     82.47 o
   4   6   1      172.74      201.06     22.88 o
   5   6   1     2205.44     2524.40    113.45 o
   6   6   1      154.26      159.38     21.25 o
   7   6   1      251.94      373.51     20.43 o
   8   6   1      136.20      107.07     16.35 o
   9   6   1      907.53      892.21     33.50 o
  10   6   1      259.91      302.40     35.14 o
  11   6   1      620.37      802.45     60.47 o
   4   7   1      712.85      571.07     35.13 o
   5   7   1     7636.38     8142.23    306.62 o
   6   7   1      212.47      156.92     21.25 o
   7   7   1      233.51      161.01     24.52 o
   8   7   1     2158.74     2188.26     55.52 o
   9   7   1     3626.36     3927.89     89.75 o
  10   7   1     1520.37     1296.25     61.26 o
  11   7   1      246.12      124.23     54.76 <
   4   8   1      693.53      737.78     42.49 o
   5   8   1     6883.82     7074.83    276.74 o
   6   8   1      271.88      338.36     27.79 o
   7   8   1      810.68      844.85     45.76 o
   8   8   1      441.65      505.05     46.58 o
   9   8   1      198.20      443.00     34.33 o
  10   8   1       92.43       83.37     26.97 o
   6   9   1      723.12      741.11     58.01 o
   8   9   1     1098.43     1046.53     98.85 o
   9   9   1      333.95      214.13     36.78 o
  10   9   1     1462.58     1440.03     62.08 o
   8  10   1      619.17      670.89     81.72 o
   9  10   1      527.93      456.81     58.02 o
  10  10   1      296.83      237.83     32.69 o
   8  11   1      198.05      267.27     67.84 o
   9  11   1     2320.40     2862.49    186.97 o
   8  12   1      302.49      259.08     67.84 o
   9  12   1      456.71      415.15     59.66 o
   8  13   1      303.84      281.97     71.10 o
   8  14   1      856.63      792.55     97.23 o
   0 -19   2     1096.59     1164.98     52.29 o
   1 -19   2     1100.46     1090.64     38.40 o
   2 -19   2      479.47      599.02     37.59 o
   0 -18   2     3986.99     4227.31    103.60 o
   1 -18   2      243.46      264.81     22.88 o
   2 -18   2      109.69      138.14     28.61 o
   3 -18   2      175.20      153.66     35.96 o
   4 -18   2      873.32      879.96     56.38 o
   0 -17   2      175.52      170.01     26.97 o
   1 -17   2     1205.84     1213.95     36.76 o
   2 -17   2     2122.28     2115.67     57.97 o
   3 -17   2      536.25      483.78     36.77 o
   4 -17   2      813.14      837.51     44.94 o
   5 -17   2      899.06      947.77     58.01 o
   0 -16   2       26.71       41.69     24.52 <
   1 -16   2      225.21      250.10     21.25 o
   2 -16   2     3167.85     3142.87     72.63 o
   3 -16   2       49.40       66.21     23.70 <
   4 -16   2     1212.95     1194.34     49.83 o
   5 -16   2        3.62        3.27     29.43 <
   6 -16   2      702.49      693.74     63.74 o
   0 -15   2      548.76      597.37     36.77 o
   1 -15   2      788.37      854.68     30.23 o
   2 -15   2     4191.08     4211.37     77.49 o
   3 -15   2      729.32      746.85     38.40 o
   4 -15   2      490.28      513.21     34.32 o
   5 -15   2     1587.56     1547.77     56.36 o
   6 -15   2     2039.08     2183.52    100.44 o
   7 -15   2     1169.94     1294.83     79.24 o
   0 -14   2     4526.84     4463.91    136.18 o
   1 -14   2     1672.71     1636.67     40.02 o
   2 -14   2      304.90      326.92     19.61 o
   3 -14   2      515.64      521.37     26.97 o
   4 -14   2      943.19      924.88     40.03 o
   5 -14   2       85.25       81.74     23.70 o
   6 -14   2     3820.74     4037.64    141.14 o
   7 -14   2       59.07      -26.16     35.97 <
   8 -14   2      353.89      384.12     53.12 o
   0 -13   2     2117.67     2128.53     77.56 o
   1 -13   2     1889.41     1859.34     45.73 o
   2 -13   2     2805.21     2812.57     54.68 o
   3 -13   2      419.68      362.85     22.07 o
   4 -13   2     3573.99     3439.07     82.41 o
   5 -13   2     1453.23     1453.12     44.92 o
   6 -13   2      565.01      625.15     43.31 o
   7 -13   2     2122.79     2212.02     80.02 o
   8 -13   2     2862.98     3123.70    102.03 o
   0 -12   2      247.89      241.10     26.15 o
   1 -12   2       93.10       94.82     13.08 o
   2 -12   2     2070.29     2076.25     40.01 o
   3 -12   2       57.73       70.30     13.08 o
   4 -12   2     3396.01     3386.15     71.80 o
   5 -12   2       70.94      104.63     17.98 o
   6 -12   2      851.53      853.83     45.76 o
   7 -12   2       18.43       13.08     26.16 <
   8 -12   2     4484.52     4698.47    129.67 o
   9 -12   2      119.32      111.98     44.14 <
   0 -11   2     4666.05     4808.46    136.92 o
   1 -11   2     2303.10     2218.53     47.34 o
   2 -11   2     6014.12     5973.73     88.77 o
   3 -11   2      732.60      771.31     23.69 o
   4 -11   2     2188.65     2146.38     45.72 o
   5 -11   2     1767.26     1822.76     43.28 o
   6 -11   2     4294.19     4446.75    101.95 o
   7 -11   2     3171.01     3217.12     84.06 o
   8 -11   2     1485.36     1612.38     58.81 o
   9 -11   2      392.87      482.18     58.03 o
   0 -10   2    10733.72    10372.68    267.71 o
   1 -10   2     3436.36     3425.02     64.42 o
   2 -10   2      785.99      807.19     20.42 o
   3 -10   2     1589.66     1571.14     29.40 o
   4 -10   2      927.97      945.24     24.51 o
   5 -10   2      398.27      365.31     19.61 o
   6 -10   2     7635.41     7585.33    155.50 o
   7 -10   2      155.85      196.98     24.52 o
   8 -10   2      438.02      418.43     33.51 o
   9 -10   2      275.51      229.66     48.22 o
  10 -10   2      702.32      781.17     74.36 o
   0  -9   2     9797.93     9744.09    249.83 o
   1  -9   2     1193.15     1189.89     25.32 o
   2  -9   2     6137.20     6186.06     83.82 o
   3  -9   2      361.16      386.54     13.08 o
   4  -9   2     8102.69     8115.42    117.11 o
   5  -9   2     4117.94     4114.85     73.39 o
   6  -9   2     2824.16     2870.47     71.82 o
   7  -9   2     2560.88     2537.19     69.39 o
   8  -9   2     2705.27     2868.50     78.37 o
   9  -9   2      576.55      625.14     61.29 o
  10  -9   2     2528.11     2548.68    126.54 o
   0  -8   2     1239.09     1207.63     43.28 o
   1  -8   2      194.66      173.26      9.81 o
   2  -8   2     5804.74     5916.88     79.73 o
   3  -8   2      339.43      341.59     11.44 o
   4  -8   2     7428.44     7218.10    105.73 o
   5  -8   2      341.18      357.95     20.43 o
   6  -8   2     2109.20     2146.45     56.34 o
   7  -8   2      131.59      134.86     19.62 o
   8  -8   2     2963.50     3036.23     93.86 o
   9  -8   2       90.66      138.14     41.69 o
  10  -8   2       31.06       29.43     42.51 <
   0  -7   2    32979.24    33019.79    801.57 o
   1  -7   2     2377.62     2379.59     39.96 o
   2  -7   2     3008.31     3097.59     44.83 o
   3  -7   2     1140.98     1171.08     21.23 o
   4  -7   2    12401.78    12544.80    173.33 o
   5  -7   2     6184.28     6066.14    122.93 o
   6  -7   2     5449.19     5508.98    115.70 o
   7  -7   2     3326.90     3336.44     80.78 o
   8  -7   2     2452.57     2624.70     83.27 o
   9  -7   2     1026.43      995.10     70.26 o
  10  -7   2     3124.85     3416.31    142.82 o
  11  -7   2       48.19       67.03     46.59 <
   0  -6   2     9910.73     9794.72    244.71 o
   1  -6   2     1759.77     1736.75     28.55 o
   2  -6   2     1258.23     1266.15     21.22 o
   3  -6   2     2144.80     2132.54     35.08 o
   4  -6   2      592.53      579.28     16.34 o
   5  -6   2      739.53      669.13     25.33 o
   6  -6   2    12624.22    12337.06    236.85 o
   7  -6   2      531.36      525.45     26.97 o
   8  -6   2      597.93      566.30     50.66 o
   9  -6   2      118.44      185.54     41.69 o
  10  -6   2      939.41      892.20     74.35 o
  11  -6   2       63.05       46.59     47.41 <
   0  -5   2    11105.21    11983.88    295.94 o
   1  -5   2     1139.15     1225.85     20.40 o
   2  -5   2    19444.47    19333.20    255.32 o
   3  -5   2     2628.34     2594.06     44.02 o
   4  -5   2     7412.26     7315.50    125.89 o
   5  -5   2     3846.49     3841.68     72.55 o
   6  -5   2     8243.65     8123.27    144.74 o
   7  -5   2     5548.93     5455.41    119.78 o
   8  -5   2     2913.21     2907.20     93.86 o
   9  -5   2      465.84      509.95     42.50 o
  10  -5   2     4098.23     4150.46    161.52 o
  11  -5   2      607.55      554.04     66.19 o
   0  -4   2     2253.40     2610.16     72.46 o
   1  -4   2      275.81      321.92      8.99 o
   2  -4   2     3647.43     3647.48     56.93 o
   3  -4   2      448.50      480.40     13.07 o
   4  -4   2    11543.60    11727.35    177.90 o
   5  -4   2      482.75      473.93     15.53 o
   6  -4   2      981.90     1046.44     25.32 o
   7  -4   2      368.31      375.11     26.15 o
   8  -4   2    11143.44    10828.24    229.14 o
   9  -4   2       74.32       62.94     23.70 <
  10  -4   2     1293.42     1368.29     69.44 o
  11  -4   2       27.58       37.60     45.77 <
   0  -3   2    44857.37    46966.46   1714.35 o
   1  -3   2     5006.99     5460.10     88.99 o
   2  -3   2     8643.24     8285.61    145.06 o
   3  -3   2     2258.14     2296.17     39.13 o
   4  -3   2    17925.71    17830.96    264.09 o
   5  -3   2     3685.51     3757.90     59.49 o
   6  -3   2     6690.96     6519.33    133.45 o
   7  -3   2     7835.23     7534.91    161.10 o
   8  -3   2     4874.08     4767.73    114.95 o
   9  -3   2     1020.30     1066.99     48.20 o
  10  -3   2     3568.56     3768.89    107.71 o
  11  -3   2      308.93      290.95     45.77 o
   0  -2   2    11734.57    12167.15    448.80 o
   1  -2   2     9743.17    10098.96    376.04 o
   2  -2   2     5930.35     6123.85    115.61 o
   3  -2   2     3579.16     3512.45     62.64 o
   4  -2   2      255.80      263.96     10.62 o
   5  -2   2     1553.87     1483.32     35.10 o
   6  -2   2    16321.05    16186.08    276.35 o
   7  -2   2       61.45       66.21     16.35 o
   8  -2   2      342.45      349.79     28.60 o
   9  -2   2        2.30       -2.45     22.07 <
  10  -2   2      594.58      558.13     43.31 o
  11  -2   2      200.30      191.26     37.60 o
   1  -1   2      781.19      723.30     31.80 o
   2  -1   2    32986.84    32433.79    704.51 o
   3  -1   2      226.70      217.36     13.07 o
   4  -1   2    11912.81    11468.48    195.24 o
   5  -1   2    11335.20    10986.37    189.41 o
   6  -1   2    10379.71    10135.08    202.04 o
   7  -1   2     4594.65     4398.46    103.52 o
   8  -1   2     4898.93     4683.51    114.13 o
   9  -1   2      896.01      902.83     45.75 o
  10  -1   2     2961.45     2886.91     88.97 o
  11  -1   2      249.02      279.52     39.23 o
   1   0   2        0.09        7.36      4.09 <
   2   0   2    16057.79    16196.94    303.68 o
   3   0   2       89.45      112.79      5.72 o
   4   0   2    12710.41    12520.87    213.57 o
   5   0   2      269.61      302.37     16.34 o
   6   0   2     3870.94     3767.70     87.22 o
   7   0   2      565.21      530.32     28.60 o
   8   0   2     5819.31     5487.78    127.93 o
   9   0   2      367.55      343.25     31.06 o
  10   0   2       20.31       39.24     26.97 <
  11   0   2      157.47      165.92     35.15 o
   1   1   2      420.52      663.70     29.39 o
   2   1   2    33700.14    33339.23   1189.17 o
   3   1   2      225.03      235.34     10.62 o
   4   1   2    11418.83    11692.78    198.58 o
   5   1   2    11385.04    11100.01    161.88 o
   6   1   2    10782.30     9985.31    163.04 o
   7   1   2     4517.78     4410.08    102.71 o
   8   1   2     4756.36     4803.72    114.14 o
   9   1   2      876.74      893.04     45.75 o
  10   1   2     2992.02     2834.63     88.96 o
  11   1   2      272.84      285.24     38.41 o
   2   2   2     5955.48     6885.06    236.05 o
   3   2   2     3655.02     3577.97    139.90 o
   4   2   2      198.74      244.36     12.26 o
   5   2   2     1491.43     1458.09     28.57 o
   6   2   2    16580.95    16233.96    235.91 o
   7   2   2       61.84       65.39     11.44 o
   8   2   2      325.76      327.73     26.97 o
   9   2   2        2.81       23.71     22.07 <
  10   2   2      710.59      746.85     45.76 o
  11   2   2      188.84      186.35     35.15 o
   2   3   2     7503.23     7311.48    299.56 o
   3   3   2     2191.36     2288.21     95.38 o
   4   3   2    18798.09    17179.58    470.75 o
   5   3   2     3894.70     3685.55     71.71 o
   6   3   2     6636.97     6487.03    109.04 o
   7   3   2     7714.11     7534.65    126.12 o
   8   3   2     4829.59     4729.53     88.87 o
   9   3   2     1070.44      933.80     46.57 o
  10   3   2     3892.69     3793.57    105.24 o
  11   3   2      317.28      308.93     39.23 o
   2   4   2     2983.13     3527.15    138.38 o
   3   4   2      433.59      465.70     28.60 o
   4   4   2    11882.42    11616.86    440.55 o
   5   4   2      480.71      509.06     22.06 o
   6   4   2     1046.04     1047.21     30.22 o
   7   4   2      350.31      371.03     19.61 o
   8   4   2    10954.50    11033.32    168.22 o
   9   4   2       86.98       78.47     23.70 o
  10   4   2     1317.98     1253.91     56.36 o
  11   4   2       35.72       11.44     29.43 <
   2   5   2    19171.61    18640.83    703.97 o
   3   5   2     2556.64     2692.90    105.99 o
   4   5   2     7976.13     7561.13    283.32 o
   5   5   2     3982.10     3770.39    160.56 o
   6   5   2     8483.01     8282.19    148.78 o
   7   5   2     5620.96     5570.08    107.56 o
   8   5   2     2977.99     2955.25     62.84 o
   9   5   2      490.71      456.82     28.60 o
  10   5   2     4401.94     4193.05    113.37 o
  11   5   2      574.62      626.78     57.20 o
   2   6   2     1340.64     1299.50     52.24 o
   3   6   2     2131.00     2304.70     89.74 o
   4   6   2      417.15      545.85     36.77 o
   5   6   2      716.42      759.01     47.39 o
   6   6   2    12724.67    12912.96    343.08 o
   7   6   2      536.27      509.92     26.97 o
   8   6   2      631.73      662.71     28.60 o
   9   6   2      101.61      123.42     19.62 o
  10   6   2      861.20      847.29     58.83 o
  11   6   2       51.58       42.50     38.42 <
   2   7   2     3543.45     3518.10    120.58 o
   3   7   2     1134.58     1252.75     54.72 o
   4   7   2    12576.76    12764.25    470.53 o
   5   7   2     6102.64     6281.41    242.63 o
   6   7   2     5846.21     5699.14    163.74 o
   7   7   2     3542.67     3413.56     95.46 o
   8   7   2     2505.48     2468.71     60.41 o
   9   7   2      951.62      949.39     38.40 o
  10   7   2     3507.81     3311.20     93.84 o
  11   7   2       88.62       69.48     53.13 <
   3   8   2      336.97      322.80     22.88 o
   4   8   2     7697.08     7791.68    279.73 o
   5   8   2      353.08      426.60     35.96 o
   6   8   2     1989.35     2155.58    111.04 o
   7   8   2      125.99      142.22     28.61 o
   8   8   2     3271.53     3000.67     92.22 o
   9   8   2       75.99       98.90     22.07 o
  10   8   2       84.11       45.77     25.34 <
   6   9   2     2909.37     3008.26    139.56 o
   7   9   2     2770.64     2706.69    133.87 o
   8   9   2     3077.45     2914.48    169.76 o
   9   9   2      620.99      586.72     47.40 o
  10   9   2     2696.35     2674.99     89.79 o
   8  10   2      372.90      282.77     63.75 o
   9  10   2      242.81      292.60     53.94 o
  10  10   2      715.30      660.23     42.49 o
   8  11   2     1719.13     1424.35    122.51 o
   9  11   2      414.07      393.10     58.02 o
   8  12   2     4383.54     4178.36    234.08 o
   9  12   2      108.13       81.74     46.59 <
   8  13   2     3169.93     3111.78    185.25 o
   7  14   2       65.15       65.39     52.31 <
   8  14   2      374.84      491.99     82.54 o
   7  15   2     1503.15     1235.80    110.27 o
   1 -19   3      201.06      243.57     24.52 o
   2 -19   3      465.11      480.53     35.14 o
   1 -18   3      935.17     1006.58     39.22 o
   2 -18   3       63.83       48.23     23.70 <
   3 -18   3     3758.43     4063.74    121.56 o
   4 -18   3      320.75      357.15     44.13 o
   1 -17   3      503.20      494.41     26.15 o
   2 -17   3      680.74      742.78     35.95 o
   3 -17   3      193.47      224.77     30.24 o
   4 -17   3      874.94      858.72     54.74 o
   5 -17   3      339.20      433.97     44.95 o
   1 -16   3     3322.36     3473.13     70.18 o
   2 -16   3        7.67        9.81     17.98 <
   3 -16   3     1402.58     1373.11     52.28 o
   4 -16   3      124.69      152.03     27.79 o
   5 -16   3     4067.55     4023.19    119.10 o
   6 -16   3      166.99      151.21     45.77 o
   1 -15   3      834.08      844.85     30.23 o
   2 -15   3      844.20      857.92     34.32 o
   3 -15   3      275.07      266.44     23.70 o
   4 -15   3     1128.59     1117.59     46.57 o
   5 -15   3     2662.46     2738.77     91.43 o
   6 -15   3       78.02       39.23     36.78 <
   7 -15   3      958.06     1134.84     75.17 o
   1 -14   3     1355.85     1310.21     39.21 o
   2 -14   3       88.35       99.72     15.53 o
   3 -14   3     6983.40     6886.61    125.43 o
   4 -14   3      140.02      148.76     23.70 o
   5 -14   3      862.12      846.48     49.02 o
   6 -14   3        8.63       13.90     34.33 <
   7 -14   3     1078.58     1122.52     71.08 o
   8 -14   3       97.81       50.68     60.49 <
   1 -13   3      839.20      875.06     30.23 o
   2 -13   3     1897.88     1907.55     42.46 o
   3 -13   3      415.34      443.76     21.25 o
   4 -13   3     2529.96     2458.05     58.78 o
   5 -13   3     1120.00     1122.50     40.03 o
   6 -13   3      514.13      484.60     39.23 o
   7 -13   3     1874.60     1861.14     72.68 o
   8 -13   3      142.61      156.93     44.14 o
   1 -12   3     4085.91     3999.18     76.66 o
   2 -12   3      120.29      131.60     12.26 o
   3 -12   3     2027.05     1982.49     43.28 o
   4 -12   3      293.78      317.93     21.25 o
   5 -12   3     2738.07     2683.07     62.85 o
   6 -12   3     1106.37     1081.66     52.29 o
   7 -12   3     2147.05     2169.54     77.57 o
   8 -12   3      960.32     1000.85     68.63 o
   9 -12   3      458.37      468.27     85.81 o
   1 -11   3     1291.92     1227.59     32.67 o
   2 -11   3     2746.67     2685.67     46.52 o
   3 -11   3      557.53      573.64     21.25 o
   4 -11   3     3077.99     3059.29     57.94 o
   5 -11   3     1773.68     1806.43     43.28 o
   6 -11   3      831.78      820.34     37.59 o
   7 -11   3      140.91      123.42     23.70 o
   8 -11   3      121.99      133.23     31.88 o
   9 -11   3     1998.68     2221.93    108.61 o
   1 -10   3     1216.80     1139.36     29.40 o
   2 -10   3      651.42      658.56     18.79 o
   3 -10   3    11086.12    10667.62    150.18 o
   4 -10   3     1226.07     1266.09     28.59 o
   5 -10   3      924.93      882.36     27.78 o
   6 -10   3     1777.42     1665.17     51.45 o
   7 -10   3     1277.81     1240.04     46.56 o
   8 -10   3     1605.71     1570.63     66.16 o
   9 -10   3     3858.42     4186.80    160.72 o
  10 -10   3     1173.40     1332.40    125.81 o
   1  -9   3     2325.78     2270.90     41.62 o
   2  -9   3     3466.86     3492.29     51.37 o
   3  -9   3     3003.22     2965.33     45.68 o
   4  -9   3     4736.32     4735.25     73.35 o
   5  -9   3      414.79      424.96     19.61 o
   6  -9   3     1018.69     1024.48     38.40 o
   7  -9   3     3343.54     3515.39     85.68 o
   8  -9   3      208.93      248.47     32.69 o
   9  -9   3      328.45      269.70     49.04 o
  10  -9   3      522.19      566.32     67.01 o
   1  -8   3     7709.54     7451.60    104.76 o
   2  -8   3       34.54       42.50      5.72 o
   3  -8   3      744.27      768.77     17.16 o
   4  -8   3      570.27      564.62     17.16 o
   5  -8   3     6714.71     6456.60    130.26 o
   6  -8   3      938.97      928.10     35.13 o
   7  -8   3     3774.80     3955.83     91.37 o
   8  -8   3     1690.44     1736.35     66.97 o
   9  -8   3      949.02      916.71     70.26 o
  10  -8   3     1047.52      981.20     78.43 o
   1  -7   3     1966.77     1953.20     31.82 o
   2  -7   3     6064.22     6129.86     81.30 o
   3  -7   3     6911.41     6936.91     91.04 o
   4  -7   3     8863.33     8766.15    125.08 o
   5  -7   3      607.62      638.97     26.15 o
   6  -7   3     1808.59     1780.93     49.81 o
   7  -7   3     3100.91     3191.62     77.53 o
   8  -7   3      121.50      161.84     35.96 o
   9  -7   3     1077.27     1128.24     74.34 o
  10  -7   3      633.03      540.14     62.92 o
   1  -6   3      977.82      977.39     18.78 o
   2  -6   3      567.47      566.96     13.07 o
   3  -6   3    17647.28    17946.51    239.72 o
   4  -6   3     1712.50     1769.00     31.84 o
   5  -6   3      435.18      425.75     17.98 o
   6  -6   3     3196.05     3137.75     73.43 o
   7  -6   3     1187.74     1246.57     49.01 o
   8  -6   3     2789.38     2646.26    110.19 o
   9  -6   3     4038.40     4270.50    155.81 o
  10  -6   3     2136.14     2164.64    111.05 o
  11  -6   3      605.21      589.17     69.46 o
   1  -5   3     3244.91     3168.85     50.47 o
   2  -5   3     4788.19     4875.83     74.79 o
   3  -5   3     3019.69     3075.76     51.34 o
   4  -5   3     3968.95     4107.74     75.77 o
   5  -5   3     1621.58     1715.40     39.19 o
   6  -5   3      584.77      656.96     24.51 o
   7  -5   3     1915.61     1911.52     54.71 o
   8  -5   3     1118.37     1187.83     54.74 o
   9  -5   3     1245.11     1204.12     62.08 o
  10  -5   3     2400.84     2241.92    156.75 o
  11  -5   3      704.20      744.40     72.72 o
   1  -4   3    11037.25    11019.01    176.75 o
   2  -4   3      151.42      143.02      8.17 o
   3  -4   3     4536.82     4659.85     67.51 o
   4  -4   3      835.04      821.71     19.60 o
   5  -4   3    11699.19    11367.41    175.00 o
   6  -4   3     1204.37     1193.32     30.22 o
   7  -4   3      347.10      473.19     28.60 o
   8  -4   3     1079.56     1099.62     46.57 o
   9  -4   3     1090.55     1099.64     57.19 o
  10  -4   3     1015.71     1022.89     61.28 o
  11  -4   3     1951.54     2136.24     93.09 o
   1  -3   3     3362.82     3214.63     60.93 o
   2  -3   3    10411.68    10963.42    158.49 o
   3  -3   3     9636.95     9991.30    163.21 o
   4  -3   3     9226.13     9328.92    132.87 o
   5  -3   3     4991.02     4664.53     78.98 o
   6  -3   3     1417.45     1444.64     37.57 o
   7  -3   3     5527.80     5493.16    123.84 o
   8  -3   3     1020.00      958.31     42.48 o
   9  -3   3     2917.85     2741.64     83.25 o
  10  -3   3     2654.79     2546.13     83.27 o
  11  -3   3     1757.40     1767.31    103.72 o
   1  -2   3      357.79      309.56     13.89 o
   2  -2   3      192.57      213.28     10.62 o
   3  -2   3    20022.80    20434.60    426.62 o
   4  -2   3      780.20      823.31     19.60 o
   5  -2   3      412.10      487.83     18.79 o
   6  -2   3      479.61      531.15     26.15 o
   7  -2   3     1271.04     1189.26     42.47 o
   8  -2   3      810.88      864.45     40.85 o
   9  -2   3     3650.80     3461.04     97.91 o
  10  -2   3      363.74      384.12     39.23 o
  11  -2   3      271.60      232.93     38.41 o
   1  -1   3    10277.20     9792.83    366.94 o
   2  -1   3     5717.79     5826.96    163.39 o
   3  -1   3     5664.55     6213.42    134.65 o
   4  -1   3     5929.50     5812.45    112.92 o
   5  -1   3     6111.05     6016.34    109.79 o
   6  -1   3      113.27       93.18     14.71 o
   7  -1   3     3298.49     3120.43     79.13 o
   8  -1   3     2169.49     2164.43     66.13 o
   9  -1   3     3369.61     3468.05     95.47 o
  10  -1   3     2696.53     2632.61     85.71 o
  11  -1   3     1632.03     1450.53     66.97 o
   1   0   3    19636.05    21023.61    768.84 o
   2   0   3     1111.73     1085.72     22.84 o
   3   0   3     6832.00     6733.56    151.42 o
   4   0   3     1753.05     1571.45     37.53 o
   5   0   3    24503.52    23865.60    402.53 o
   6   0   3     1690.20     1626.38     47.35 o
   7   0   3      382.70      339.15     24.52 o
   8   0   3     1243.13     1111.76     45.74 o
   9   0   3      256.76      270.53     30.24 o
  10   0   3      185.15      194.53     32.69 o
  11   0   3     2549.92     2643.38     89.80 o
   1   1   3    10330.12    10005.52    364.50 o
   2   1   3     5546.59     6430.80    227.36 o
   3   1   3     5490.81     5934.18    105.47 o
   4   1   3     5803.82     5723.04    102.37 o
   5   1   3     6358.54     6213.47    100.01 o
   6   1   3       68.26       91.55     10.63 o
   7   1   3     3031.32     3090.74     79.15 o
   8   1   3     2148.29     2124.45     65.32 o
   9   1   3     3553.37     3471.80     95.46 o
  10   1   3     2690.27     2639.96     84.90 o
  11   1   3     1418.58     1438.44     66.16 o
   1   2   3      191.10      317.84     16.34 o
   2   2   3      216.73      220.62     15.53 o
   3   2   3    19637.63    20047.34    535.15 o
   4   2   3      815.60      825.73     21.24 o
   5   2   3      372.05      441.27     16.34 o
   6   2   3      529.04      571.99     17.16 o
   7   2   3     1046.44     1088.12     31.04 o
   8   2   3      899.43      833.36     39.22 o
   9   2   3     3552.81     3737.81     98.73 o
  10   2   3      432.80      417.61     38.41 o
  11   2   3      283.99      224.76     35.96 o
   2   3   3    10505.67     9438.24    394.97 o
   3   3   3     9897.58     9816.86    267.35 o
   4   3   3     9625.31     9249.15    208.94 o
   5   3   3     4341.18     4591.18     86.35 o
   6   3   3     1542.41     1454.32     33.48 o
   7   3   3     5809.78     5539.50     96.13 o
   8   3   3      840.52      871.79     30.23 o
   9   3   3     2596.16     2849.84     82.45 o
  10   3   3     2364.24     2391.38     80.83 o
  11   3   3     1915.33     1778.60     80.03 o
   2   4   3      152.98      174.08     12.26 o
   3   4   3     4304.78     4496.70    178.99 o
   4   4   3      832.74      875.62     46.56 o
   5   4   3    10508.95    11310.54    221.38 o
   6   4   3     1242.69     1174.50     35.94 o
   7   4   3      688.46      519.67     22.88 o
   8   4   3     1155.16     1132.25     31.04 o
   9   4   3      950.38     1088.28     40.85 o
  10   4   3     1061.34     1003.25     52.29 o
  11   4   3     2267.41     2217.54     80.01 o
   2   5   3     4967.10     4726.89    180.43 o
   3   5   3     3262.10     3277.09    123.03 o
   4   5   3     4293.99     4289.87    165.34 o
   5   5   3     1692.37     1683.48     62.87 o
   6   5   3      774.94      763.92     33.50 o
   7   5   3     2040.60     1960.37     48.17 o
   8   5   3      955.38     1040.05     35.95 o
   9   5   3     1338.39     1231.83     44.11 o
  10   5   3     2123.17     2158.95     74.31 o
  11   5   3      710.22      636.54     56.38 o
   3   6   3    17192.24    17134.87    655.07 o
   4   6   3     1570.68     1804.30     79.19 o
   5   6   3      344.89      451.93     35.96 o
   6   6   3     3166.08     3256.11     86.48 o
   7   6   3      980.61     1165.01     40.85 o
   8   6   3     2789.91     2753.18     64.48 o
   9   6   3     4166.59     4086.69     75.04 o
  10   6   3     2263.14     2140.83     89.81 o
  11   6   3      539.04      634.96     56.39 o
   3   7   3     7020.43     6684.33    256.84 o
   4   7   3     8595.70     9330.83    333.88 o
   5   7   3      564.24      603.04     42.49 o
   6   7   3     1830.55     1842.96     71.04 o
   7   7   3     3211.66     3172.66     78.34 o
   8   7   3       89.17      118.52     24.52 o
   9   7   3     1097.51     1102.91     42.48 o
  10   7   3      543.02      590.83     40.86 o
   7   8   3     3737.91     3701.38    132.98 o
   8   8   3     1758.57     1772.22     66.15 o
   9   8   3      842.70      871.82     40.85 o
  10   8   3     1112.72      984.43     59.64 o
   7   9   3     3402.20     3438.58    124.85 o
   8   9   3      146.10      234.58     38.42 o
   9   9   3      479.27      383.28     46.58 o
  10   9   3      438.90      549.18     40.04 o
   7  10   3      944.21     1014.75     96.41 o
   8  10   3     1570.16     1527.37    122.52 o
   9  10   3     3321.35     4083.49    150.97 o
  10  10   3     1165.41     1097.95     53.10 o
   7  11   3      235.34      111.97     49.86 <
   8  11   3      189.39      125.87     58.03 <
   9  11   3     2132.35     1852.71    148.61 o
   7  12   3     1713.49     2140.61    138.84 o
   8  12   3      997.69     1006.55    101.31 o
   9  12   3      283.30      403.75     80.91 o
   7  13   3     1893.75     1753.32    129.03 o
   8  13   3      225.52      145.48     58.85 <
   7  14   3      954.00     1269.65    107.03 o
   8  14   3       87.91       55.58     55.58 <
   7  15   3     1076.91      981.18     98.85 o
   0 -19   4     1043.39     1126.61     74.35 o
   1 -19   4     1549.64     1585.34     45.74 o
   0 -18   4     3465.02     3357.76     88.94 o
   1 -18   4       11.50       13.90     20.44 <
   2 -18   4      191.28      223.95     25.34 o
   3 -18   4       18.76       22.89     32.70 <
   4 -18   4     1352.67     1266.93     66.16 o
   0 -17   4     2103.99     2159.78     76.76 o
   1 -17   4     3735.05     3753.87     70.98 o
   2 -17   4      809.76      822.80     37.59 o
   3 -17   4     1550.16     1442.43     67.79 o
   4 -17   4     1077.33     1169.90     76.80 o
   5 -17   4      241.92      316.30     42.50 o
   0 -16   4     2464.63     2769.25     85.72 o
   1 -16   4       21.24       23.70     15.53 <
   2 -16   4     2092.15     1923.00     53.89 o
   3 -16   4        6.39        4.09     22.89 <
   4 -16   4      469.45      506.68     43.31 o
   5 -16   4       21.93       13.08     31.88 <
   6 -16   4     1221.76     1107.72     75.16 o
   0 -15   4     2368.17     2390.53     75.93 o
   1 -15   4     5247.82     5330.07     93.75 o
   2 -15   4     1304.19     1400.95     44.11 o
   3 -15   4     1406.72     1468.68     45.74 o
   4 -15   4     1801.11     1739.53     69.42 o
   5 -15   4      209.22      254.19     36.78 o
   6 -15   4      834.14      830.96     64.55 o
   7 -15   4     2108.51     1992.34     99.62 o
   0 -14   4     8488.93     8386.25    190.43 o
   1 -14   4      136.72      123.42     17.98 o
   2 -14   4      261.66      222.31     17.98 o
   3 -14   4       79.52       85.83     17.98 o
   4 -14   4     1407.89     1387.81     59.63 o
   5 -14   4       19.17        5.72     25.34 <
   6 -14   4     1619.78     1690.68     84.94 o
   7 -14   4       38.22       63.76     38.42 <
   0 -13   4     2947.71     2893.12     80.80 o
   1 -13   4     3835.05     3664.25     73.42 o
   2 -13   4     2198.46     2139.95     46.54 o
   3 -13   4     1364.48     1291.42     35.94 o
   4 -13   4     1624.93     1633.48     46.55 o
   5 -13   4     1984.77     2030.07     62.06 o
   6 -13   4     2083.36     2001.40     74.31 o
   7 -13   4      477.26      413.51     40.86 o
   8 -13   4      967.57     1026.17     71.90 o
   0 -12   4     1731.22     1714.06     66.15 o
   1 -12   4       17.55       22.89     12.26 <
   2 -12   4    15026.99    14728.15    218.03 o
   3 -12   4       46.47       53.13     13.08 o
   4 -12   4      750.40      799.94     27.78 o
   5 -12   4       31.31       26.97     19.62 <
   6 -12   4      567.39      518.09     38.41 o
   7 -12   4        5.35       22.89     27.79 <
   8 -12   4     2046.97     2171.26    101.25 o
   9 -12   4       46.17       11.44     61.30 <
   0 -11   4     2458.01     2552.20     84.07 o
   1 -11   4     6106.14     5983.98    105.05 o
   2 -11   4     3416.03     3396.82     56.29 o
   3 -11   4     2705.08     2653.32     51.42 o
   4 -11   4     2866.97     2805.88     55.50 o
   5 -11   4     2804.68     2757.17     71.01 o
   6 -11   4     1710.77     1810.64     64.52 o
   7 -11   4      411.64      466.65     32.69 o
   8 -11   4     1760.36     1907.80     75.14 o
   9 -11   4     1008.57     1091.51    115.20 o
   0 -10   4    16954.43    16403.74    412.90 o
   1 -10   4      560.14      552.37     20.43 o
   2 -10   4      869.31      894.57     22.06 o
   3 -10   4      119.16      147.94     12.26 o
   4 -10   4     3954.08     3961.99     64.43 o
   5 -10   4        5.03        8.17     13.08 <
   6 -10   4     2269.52     2346.49     64.50 o
   7 -10   4       95.44      102.17     22.07 o
   8 -10   4      497.11      470.72     40.86 o
   9 -10   4       54.83       31.06     40.87 <
   0  -9   4     4158.22     4044.30    114.90 o
   1  -9   4     5531.57     5455.32     87.11 o
   2  -9   4     5126.67     5160.56     76.56 o
   3  -9   4      161.47      202.70     11.44 o
   4  -9   4     2439.94     2469.01     44.07 o
   5  -9   4      152.07      181.45     17.16 o
   6  -9   4     2700.46     2726.25     68.56 o
   7  -9   4     3585.27     3684.69     88.12 o
   8  -9   4     1451.68     1516.02     63.71 o
   9  -9   4      340.54      277.87     49.85 o
  10  -9   4      627.39      633.30     68.64 o
   0  -8   4    25535.32    25294.58    620.59 o
   1  -8   4       36.63       38.42      7.36 o
   2  -8   4    19734.11    19758.01    247.88 o
   3  -8   4       11.29       14.71      7.36 <
   4  -8   4      683.91      693.68     19.61 o
   5  -8   4       27.09       43.32     13.90 o
   6  -8   4     1248.09     1157.49     40.03 o
   7  -8   4        3.32       21.25     20.44 <
   8  -8   4     4432.72     4641.52    162.30 o
   9  -8   4       13.55       41.69     38.42 <
  10  -8   4      274.69      267.26     53.94 o
   0  -7   4     3841.49     3729.39    103.44 o
   1  -7   4     3672.23     3697.72     55.40 o
   2  -7   4     8131.30     8031.60    104.71 o
   3  -7   4      896.43      893.63     18.79 o
   4  -7   4     3887.32     3709.96     58.69 o
   5  -7   4        0.24       46.59     10.63 o
   6  -7   4     2200.61     2156.91     56.33 o
   7  -7   4     2665.06     2678.97     80.81 o
   8  -7   4     2038.18     2024.28     94.72 o
   9  -7   4      179.33      182.27     44.95 o
  10  -7   4      840.77      958.42     76.80 o
   0  -6   4    34233.62    34563.59    838.72 o
   1  -6   4      260.57      271.31      9.81 o
   2  -6   4      905.06      980.86     17.97 o
   3  -6   4       43.48       58.85      7.36 o
   4  -6   4     6622.90     6941.03    106.55 o
   5  -6   4      186.57      242.74     17.16 o
   6  -6   4     3492.13     3568.00     93.81 o
   7  -6   4       60.36       58.03     18.80 o
   8  -6   4      567.20      534.44     49.03 o
   9  -6   4        4.73      -17.17     32.70 <
  10  -6   4      982.30      981.23     76.80 o
  11  -6   4       48.79       42.50     46.59 <
   0  -5   4     8054.57     7837.89    199.04 o
   1  -5   4    23039.41    23189.09    332.75 o
   2  -5   4     6829.47     6920.76    103.04 o
   3  -5   4    12611.48    12549.00    203.52 o
   4  -5   4     5006.96     4922.91     87.92 o
   5  -5   4      850.11      816.93     22.06 o
   6  -5   4     3946.92     3988.30     78.28 o
   7  -5   4      713.56      826.90     34.32 o
   8  -5   4     2586.53     2554.27     85.71 o
   9  -5   4     2630.15     2434.31    109.39 o
  10  -5   4     1326.60     1177.93     82.50 o
  11  -5   4      133.12       86.64     49.86 <
   0  -4   4    16839.29    19211.07    659.73 o
   1  -4   4      178.29      201.85      7.35 o
   2  -4   4    47811.55    49007.77    769.72 o
   3  -4   4       72.56       92.36      6.54 o
   4  -4   4     7954.82     7554.39    118.52 o
   5  -4   4       17.83       28.61      8.17 o
   6  -4   4     1592.34     1478.85     36.75 o
   7  -4   4       24.58       62.12     15.53 o
   8  -4   4     3054.23     3240.76     99.57 o
   9  -4   4       96.06      111.98     29.43 o
  10  -4   4      171.16      205.15     38.42 o
  11  -4   4        9.09       24.52     44.14 <
   0  -3   4     6990.48     6243.47    219.64 o
   1  -3   4     7274.54     6384.55    104.20 o
   2  -3   4     9635.07    10212.62    152.44 o
   3  -3   4     8607.27     8920.71    135.19 o
   4  -3   4     6326.58     6181.93    108.08 o
   5  -3   4     1227.15     1228.24     28.58 o
   6  -3   4     3851.07     3727.81     75.83 o
   7  -3   4       32.60       93.18     17.98 o
   8  -3   4     2967.10     2978.88     82.43 o
   9  -3   4      324.42      317.92     32.69 o
  10  -3   4     1821.68     1928.98     81.67 o
  11  -3   4      294.21      306.49     45.77 o
   0  -2   4    51073.31    47091.45   1772.29 o
   1  -2   4      426.25      449.23     15.52 o
   2  -2   4     1906.95     2048.29     60.32 o
   3  -2   4      358.11      386.47     16.34 o
   4  -2   4     7985.50     7815.96    136.27 o
   5  -2   4        1.36       45.78      8.99 o
   6  -2   4     8409.96     7952.47    165.00 o
   7  -2   4       23.29       54.77     16.35 o
   8  -2   4      711.46      641.43     35.95 o
   9  -2   4       32.20       55.58     23.70 <
  10  -2   4     3860.43     3825.45    108.51 o
  11  -2   4       27.92      -25.34     31.88 <
   1  -1   4    43757.86    45212.06   1199.25 o
   2  -1   4     7952.43     8161.47    183.16 o
   3  -1   4     6934.06     6410.32    129.65 o
   4  -1   4     6724.40     6641.84    114.49 o
   5  -1   4     2916.93     2797.15     66.06 o
   6  -1   4     3595.64     3571.55     83.17 o
   7  -1   4     2335.02     2353.36     65.30 o
   8  -1   4     2030.34     2017.64     63.69 o
   9  -1   4      246.09      312.21     31.88 o
  10  -1   4     1323.51     1341.31     60.45 o
  11  -1   4      382.50      365.31     41.68 o
   1   0   4      678.72      631.78     33.47 o
   2   0   4      804.07     1386.14     29.39 o
   3   0   4      269.65      302.34     14.71 o
   4   0   4     2461.48     2296.19     51.37 o
   5   0   4        2.00        8.17      7.36 <
   6   0   4       37.46       64.57     11.44 o
   7   0   4       46.27       72.75     17.17 o
   8   0   4     4562.66     4223.01    105.19 o
   9   0   4       95.97      110.35     26.16 o
  10   0   4     3006.46     3159.45     94.68 o
  11   0   4       48.08       48.23     31.06 <
   1   1   4    44216.34    46825.42   1665.58 o
   2   1   4     8159.67     8707.94    310.54 o
   3   1   4     7164.36     6878.27    115.84 o
   4   1   4     6937.40     6685.07    116.90 o
   5   1   4     2954.64     2841.91     63.61 o
   6   1   4     3590.90     3410.11     70.13 o
   7   1   4     2451.26     2300.96     54.69 o
   8   1   4     2103.10     2003.68     62.87 o
   9   1   4      432.33      358.77     32.69 o
  10   1   4     1351.78     1319.23     59.63 o
  11   1   4      315.73      292.59     40.05 o
   1   2   4      458.01      428.78     23.69 o
   2   2   4     1887.47     2037.75     82.33 o
   3   2   4      351.27      361.15     20.43 o
   4   2   4     8009.04     7859.58    137.89 o
   5   2   4        1.86       15.53      5.72 <
   6   2   4     8361.43     7971.42    142.25 o
   7   2   4       12.82       40.87     12.26 o
   8   2   4      458.69      595.75     35.14 o
   9   2   4       31.57       44.14     22.89 <
  10   2   4     3870.99     3762.61    106.06 o
  11   2   4       34.71       35.97     30.24 <
   1   3   4     6075.52     6034.67    233.10 o
   2   3   4    10182.12    10406.98    377.98 o
   3   3   4     8370.25     8714.23    239.68 o
   4   3   4     6177.50     6226.68    143.05 o
   5   3   4     1390.34     1314.65     31.03 o
   6   3   4     3960.08     3809.08     74.19 o
   7   3   4      267.53      154.47     13.08 o
   8   3   4     3100.93     2950.92     62.02 o
   9   3   4      304.05      345.71     32.69 o
  10   3   4     1634.00     1604.09     66.16 o
  11   3   4      315.20      291.77     38.41 o
   2   4   4    48923.84    49833.56   1786.41 o
   3   4   4       75.22       91.54     11.44 o
   4   4   4     7623.02     7771.78    211.94 o
   5   4   4       13.46       30.24     10.63 <
   6   4   4     1160.79     1356.73     40.02 o
   7   4   4       22.81       40.05     11.44 o
   8   4   4     3396.98     3158.58     70.17 o
   9   4   4       95.15      114.43     18.80 o
  10   4   4      153.95      237.03     33.51 o
  11   4   4        6.75      -19.62     34.33 <
   2   5   4     7083.84     6227.74    250.63 o
   3   5   4    12273.42    12467.49    462.93 o
   4   5   4     4786.42     4927.86    142.49 o
   5   5   4      910.24      896.96     40.84 o
   6   5   4     3802.36     3982.13    102.75 o
   7   5   4      996.81      857.00     30.23 o
   8   5   4     2616.25     2589.33     55.51 o
   9   5   4     2557.20     2507.06     66.13 o
  10   5   4     1193.13     1335.68     71.07 o
  11   5   4      157.30      130.78     41.68 o
   3   6   4       36.59       39.23      8.99 o
   4   6   4     6550.99     6150.81    258.66 o
   5   6   4      188.23      220.68     22.07 o
   6   6   4     3241.80     3493.47     93.01 o
   7   6   4       50.18       70.30     17.17 o
   8   6   4      312.57      452.78     24.52 o
   9   6   4        3.67       18.80     17.98 <
  10   6   4      917.07      870.15     46.57 o
  11   6   4       45.40       40.05     38.42 <
   4   7   4     3682.20     3642.82    145.94 o
   5   7   4       71.86       24.52     15.53 <
   6   7   4     2111.35     2146.41    124.10 o
   7   7   4     2762.07     2646.19     81.62 o
   8   7   4     2086.70     1992.39     71.04 o
   9   7   4      451.76      306.46     27.79 o
  10   7   4      724.86      808.13     46.58 o
   6   8   4      854.92      997.60     84.15 o
   7   8   4        3.67      -16.35     22.89 <
   8   8   4     4503.87     4515.76    126.41 o
   9   8   4       21.08       14.71     21.25 <
  10   8   4      254.96      279.52     34.33 o
   6   9   4     2741.91     2531.93    144.47 o
   7   9   4     3281.30     3254.39    124.86 o
   8   9   4     1466.05     1493.96     80.05 o
   9   9   4      283.99      304.04     42.50 o
  10   9   4      662.53      615.31     40.86 o
   6  10   4     2660.13     2608.04    139.59 o
   7  10   4       69.10       60.49     27.79 <
   8  10   4      300.45      527.97     79.28 o
   9  10   4       58.50       28.61     34.33 <
   6  11   4     1722.43     1710.17    116.79 o
   7  11   4      481.53      329.34     63.74 o
   8  11   4     1714.21     1581.16    129.04 o
   9  11   4     1022.41     1097.22    111.93 o
   6  12   4      283.36      504.27     64.57 o
   7  12   4        5.91       26.16     44.96 <
   8  12   4     2347.67     2152.15    148.59 o
   9  12   4       53.25       26.97     58.85 <
   6  13   4     2004.64     2063.54    130.66 o
   7  13   4      431.74      515.68     73.55 o
   8  13   4      834.53      951.89    100.50 o
   7  14   4       27.90       35.15     52.31 <
   1 -18   5     1415.31     1443.34     45.74 o
   2 -18   5       42.01       39.24     24.52 <
   3 -18   5       54.58       10.63     28.61 <
   1 -17   5      880.98      916.74     36.77 o
   2 -17   5      828.11      866.10     35.13 o
   3 -17   5      283.81      299.95     40.87 o
   4 -17   5      595.31      701.13     52.30 o
   5 -17   5     1654.16     1653.05     76.77 o
   1 -16   5      157.79      152.84     18.80 o
   2 -16   5       24.67       16.35     19.62 <
   3 -16   5     4061.88     4161.14    101.15 o
   4 -16   5      206.32      239.48     36.78 o
   5 -16   5       66.27      125.88     35.97 o
   6 -16   5      136.95       62.12     42.50 <
   1 -15   5      609.52      598.17     25.33 o
   2 -15   5     1065.25     1076.78     39.22 o
   3 -15   5     2064.02     1983.45     62.06 o
   4 -15   5      272.80      319.57     37.60 o
   5 -15   5      255.23      306.49     38.41 o
   6 -15   5      219.99      183.08     44.95 o
   7 -15   5     2297.74     2203.60    144.51 o
   1 -14   5     4643.37     4542.94     89.70 o
   2 -14   5       48.19       52.31     17.17 o
   3 -14   5      132.59      168.38     20.43 o
   4 -14   5      116.27      119.34     24.52 o
   5 -14   5     4832.48     4899.14    115.79 o
   6 -14   5      191.63      144.67     32.69 o
   7 -14   5      833.97      944.53     70.27 o
   1 -13   5     1376.65     1276.69     37.57 o
   2 -13   5     1732.87     1706.84     40.02 o
   3 -13   5      180.67      203.52     17.98 o
   4 -13   5     4026.59     4077.89     85.65 o
   5 -13   5     2148.41     2216.07     66.96 o
   6 -13   5      364.61      382.48     37.59 o
   7 -13   5      331.27      294.22     47.40 o
   8 -13   5      173.58      264.00     49.04 o
   1 -12   5     3762.39     3646.15     71.78 o
   2 -12   5      204.49      196.98     15.53 o
   3 -12   5    11959.60    11968.76    183.55 o
   4 -12   5      381.93      393.92     23.70 o
   5 -12   5     1762.08     1839.17     58.80 o
   6 -12   5      708.52      685.57     43.31 o
   7 -12   5     1246.19     1196.77     73.52 o
   8 -12   5      430.45      393.91     51.49 o
   1 -11   5      618.39      570.35     22.88 o
   2 -11   5     1573.57     1526.35     32.67 o
   3 -11   5     1750.45     1723.05     39.20 o
   4 -11   5     5432.97     5300.87    101.06 o
   5 -11   5      220.25      178.99     22.89 o
   6 -11   5      248.35      277.89     31.06 o
   7 -11   5     1639.56     1681.68     83.31 o
   8 -11   5      374.66      460.12     51.49 o
   9 -11   5      352.86      407.82     82.54 o
   1 -10   5    10284.73     9872.66    163.20 o
   2 -10   5      270.76      282.78     13.08 o
   3 -10   5      283.58      299.12     16.35 o
   4 -10   5      910.12      943.63     31.05 o
   5 -10   5    11988.86    12373.70    211.97 o
   6 -10   5      852.00      901.22     38.40 o
   7 -10   5     2582.44     2759.28     88.17 o
   8 -10   5      954.93     1072.76     55.56 o
   9 -10   5      144.32      174.91     46.59 o
   1  -9   5     1412.46     1352.29     32.66 o
   2  -9   5     4686.97     4592.29     69.26 o
   3  -9   5      173.55      196.16     11.44 o
   4  -9   5     3676.51     3724.95     61.17 o
   5  -9   5     2098.68     2046.05     48.17 o
   6  -9   5     1570.23     1683.30     50.64 o
   7  -9   5       88.89       79.29     24.52 o
   8  -9   5      975.96     1039.25     67.81 o
   9  -9   5     1318.30     1490.80     86.59 o
  10  -9   5      424.15      404.53     60.48 o
   1  -8   5      753.85      780.17     20.42 o
   2  -8   5      530.27      504.15     13.89 o
   3  -8   5     9461.00     9422.26    133.18 o
   4  -8   5     1115.48     1127.24     26.14 o
   5  -8   5     1980.12     2096.70     48.17 o
   6  -8   5     1375.72     1368.97     44.11 o
   7  -8   5      457.40      528.74     35.96 o
   8  -8   5     1143.56     1202.55     71.89 o
   9  -8   5    12167.25    13087.01    380.20 o
  10  -8   5      875.64      813.78     73.53 o
   1  -7   5      549.82      567.83     14.71 o
   2  -7   5    12732.84    12290.68    156.91 o
   3  -7   5     1934.94     1927.94     34.28 o
   4  -7   5     8202.47     7844.08    122.74 o
   5  -7   5      173.99      182.26     17.16 o
   6  -7   5     6041.58     5899.63    144.19 o
   7  -7   5     1363.20     1376.36     53.91 o
   8  -7   5      247.76      283.61     42.50 o
   9  -7   5       21.73       26.16     36.78 <
  10  -7   5      513.66      488.69     62.11 o
   1  -6   5    22392.87    22411.04    298.86 o
   2  -6   5      752.94      752.33     18.79 o
   3  -6   5        1.17       30.24      7.36 o
   4  -6   5     1528.02     1505.65     40.01 o
   5  -6   5    17552.03    17094.36    320.81 o
   6  -6   5     1698.43     1614.44     55.53 o
   7  -6   5     4293.62     4414.48    114.99 o
   8  -6   5     1451.14     1408.18     77.60 o
   9  -6   5       49.14       85.83     40.05 <
  10  -6   5      894.09      784.37     70.27 o
   1  -5   5     1104.25     1116.86     22.04 o
   2  -5   5     1982.63     2218.10     39.16 o
   3  -5   5      331.30      384.89     13.07 o
   4  -5   5     4761.30     4791.10     99.36 o
   5  -5   5     1893.58     1814.79     40.82 o
   6  -5   5     1301.34     1341.97     40.02 o
   7  -5   5      130.25      142.22     22.07 o
   8  -5   5     1688.34     1571.34     80.04 o
   9  -5   5      907.30      856.26     64.55 o
  10  -5   5     3470.78     3255.79    138.72 o
  11  -5   5       46.79      119.34     50.68 <
   1  -4   5    15369.00    15701.73    278.07 o
   2  -4   5      597.06      633.89     19.60 o
   3  -4   5    64439.44    65329.38   1027.71 o
   4  -4   5     1367.42     1363.55     31.03 o
   5  -4   5     2612.11     2808.34     57.11 o
   6  -4   5     1220.36     1275.02     34.31 o
   7  -4   5     6739.44     6658.81    140.07 o
   8  -4   5      749.92      726.40     43.31 o
   9  -4   5     7626.44     7877.28    256.50 o
  10  -4   5      710.74      658.60     65.37 o
  11  -4   5      114.23      152.85     50.68 o
   1  -3   5      229.73      250.05     12.26 o
   2  -3   5    10102.61    10747.42    176.76 o
   3  -3   5     3395.73     3370.52     67.61 o
   4  -3   5    23365.97    22966.00    338.61 o
   5  -3   5     1421.02     1504.92     36.75 o
   6  -3   5     1358.32     1381.87     38.39 o
   7  -3   5     2209.34     2156.91     61.23 o
   8  -3   5      568.64      464.15     31.87 o
   9  -3   5      625.12      695.40     47.40 o
  10  -3   5     3472.91     3501.42    115.87 o
  11  -3   5     1063.60      982.82     78.43 o
   1  -2   5    28428.23    28494.62    462.83 o
   2  -2   5      382.58      400.33     13.07 o
   3  -2   5     1013.93     1027.98     30.21 o
   4  -2   5     1014.29     1015.12     22.87 o
   5  -2   5    17020.76    17414.32    264.61 o
   6  -2   5      477.20      549.95     26.97 o
   7  -2   5     8845.23     8434.93    179.73 o
   8  -2   5      461.38      461.73     31.87 o
   9  -2   5      142.20      171.65     27.79 o
  10  -2   5      256.30      271.35     40.05 o
  11  -2   5     5877.52     6343.70    183.37 o
   1  -1   5     1367.07     1313.82     40.78 o
   2  -1   5    11802.18    12213.61    332.68 o
   3  -1   5     1517.68     1681.77     37.54 o
   4  -1   5     1982.91     1771.33     35.90 o
   5  -1   5     3104.48     2939.71     95.41 o
   6  -1   5     1087.60      938.54     35.12 o
   7  -1   5     1724.15     1775.29     55.53 o
   8  -1   5     5202.90     5169.71    122.27 o
   9  -1   5     1548.39     1522.47     57.99 o
  10  -1   5     3339.63     3272.35     97.93 o
  11  -1   5      685.88      747.68     58.02 o
   1   0   5     2848.97     3830.18    104.93 o
   2   0   5      864.37      880.90     18.78 o
   3   0   5    56071.45    57517.15   1059.81 o
   4   0   5      580.46      575.97     19.61 o
   5   0   5     3454.69     3277.17     80.71 o
   6   0   5      758.85      742.66     24.51 o
   7   0   5    14153.42    13557.93    271.56 o
   8   0   5      208.33      196.16     26.15 o
   9   0   5     6788.58     6528.20    152.33 o
  10   0   5      129.50      122.60     30.24 o
  11   0   5      941.97      848.89     53.11 o
   1   1   5     1009.47     1190.58     54.67 o
   2   1   5    11443.34    12938.90    462.30 o
   3   1   5     1906.08     1695.70     34.26 o
   4   1   5     1644.14     1757.20     32.65 o
   5   1   5     2632.59     2824.95     64.44 o
   6   1   5      917.45      927.21     30.23 o
   7   1   5     2078.89     1854.93     44.90 o
   8   1   5     5280.90     5117.33    122.27 o
   9   1   5     1206.17     1303.80     56.37 o
  10   1   5     3379.51     3271.47     97.11 o
  11   1   5      923.92      884.85     53.92 o
   1   2   5    28559.00    27827.25   1035.28 o
   2   2   5      377.16      421.57     24.51 o
   3   2   5     1035.25      994.48     37.56 o
   4   2   5     1072.23     1060.79     25.32 o
   5   2   5    17585.70    17117.88    267.72 o
   6   2   5      492.04      464.14     26.15 o
   7   2   5     8970.40     8597.76    156.94 o
   8   2   5      506.79      505.03     26.97 o
   9   2   5      180.76      161.83     27.79 o
  10   2   5      265.66      275.43     34.33 o
  11   2   5     6499.34     6479.36    160.50 o
   2   3   5    10318.40    10729.12    396.99 o
   3   3   5     2777.23     3155.90     96.18 o
   4   3   5    23700.75    21230.37    486.55 o
   5   3   5     1739.11     1657.23     36.74 o
   6   3   5     1595.11     1427.39     35.11 o
   7   3   5     1715.86     1930.49     56.35 o
   8   3   5      325.60      395.56     22.88 o
   9   3   5      873.75      736.17     41.67 o
  10   3   5     3180.58     3464.40    116.70 o
  11   3   5      732.06      844.89     53.11 o
   2   4   5      630.65      676.34     31.04 o
   3   4   5    63172.14    63878.41   1687.93 o
   4   4   5     1381.21     1337.41     49.81 o
   5   4   5     2859.06     2777.67     92.18 o
   6   4   5     1295.13     1224.32     37.57 o
   7   4   5     6098.16     6440.45    112.42 o
   8   4   5      769.03      766.43     36.77 o
   9   4   5     8941.36     8207.28    143.22 o
  10   4   5      733.47      767.27     47.39 o
  11   4   5       89.48      113.62     40.87 <
   2   5   5     2439.09     2254.58     64.42 o
   3   5   5      447.45      375.05     21.24 o
   4   5   5     4978.54     5233.24    144.12 o
   5   5   5     1513.35     1770.35     66.14 o
   6   5   5     1642.21     1420.09     47.36 o
   7   5   5      237.41      185.53     18.80 o
   8   5   5     1557.68     1624.54     40.84 o
   9   5   5      598.14      786.12     37.59 o
  10   5   5     3058.84     3183.83    113.45 o
  11   5   5      133.39       47.41     39.23 <
   3   6   5        2.15       24.52      8.99 <
   4   6   5     1519.44     1546.48     54.71 o
   5   6   5    17993.79    17974.75    468.56 o
   6   6   5     1721.78     1742.62     54.71 o
   7   6   5     4367.90     4278.12    114.17 o
   8   6   5     1467.53     1487.40     49.83 o
   9   6   5       37.22       43.32     26.16 <
  10   6   5      879.55      882.42     46.57 o
   4   7   5     7879.31     8276.74    321.96 o
   5   7   5      189.19      212.50     37.60 o
   6   7   5     5811.87     5790.41    261.53 o
   7   7   5     1082.79     1324.28     66.17 o
   8   7   5      280.40      262.35     30.24 o
   9   7   5       20.81       41.69     21.25 <
  10   7   5      435.44      469.91     38.41 o
   5   8   5     2194.11     2124.20    115.92 o
   6   8   5     1375.94     1246.45     93.12 o
   7   8   5      425.51      375.93     60.48 o
   8   8   5     1131.54     1142.92     53.10 o
   9   8   5    12523.96    12239.07    359.83 o
  10   8   5      880.38      831.76     48.21 o
   5   9   5     1887.49     2029.14    114.32 o
   6   9   5     1633.78     1532.97    106.17 o
   7   9   5       33.67      124.25     47.41 <
   8   9   5      822.75      955.17     49.84 o
   9   9   5     1191.45     1307.90     60.45 o
  10   9   5      386.44      401.27     44.95 o
   5  10   5    12063.92    12261.12    495.38 o
   6  10   5      804.42      859.57     80.07 o
   7  10   5     3016.74     2795.40    159.97 o
   8  10   5      932.27      991.88     99.68 o
   9  10   5      196.67      156.11     40.05 o
   5  11   5      118.49      229.68     45.77 o
   6  11   5      117.31      287.71     52.31 o
   7  11   5     1552.73     1566.59    117.62 o
   8  11   5      621.54      517.26     78.45 o
   9  11   5      231.92      270.53     45.77 o
   5  12   5     1870.27     1960.75    113.51 o
   6  12   5      719.46      697.01     75.18 o
   7  12   5     1892.65     1616.13    113.51 o
   8  12   5      398.05      459.30     76.00 o
   6  13   5      339.70      370.23     63.75 o
   7  13   5      232.24      371.06     66.20 o
   8  13   5      337.30      286.05     67.02 o
   0 -18   6      210.59      228.85     30.24 o
   1 -18   6      297.10      375.14     31.87 o
   2 -18   6     2376.66     2388.04     75.11 o
   3 -18   6      106.08       75.20     31.06 <
   0 -17   6     1569.87     1507.76     64.52 o
   1 -17   6      878.65      880.79     35.95 o
   2 -17   6     1494.60     1574.79     58.81 o
   3 -17   6      217.85      152.84     35.96 o
   4 -17   6      668.81      686.40     53.11 o
   0 -16   6     4330.51     4503.97    121.53 o
   1 -16   6      127.63      150.40     21.25 o
   2 -16   6      427.61      410.26     30.24 o
   3 -16   6       62.13       51.50     24.52 <
   4 -16   6     1187.28     1130.63     60.45 o
   5 -16   6        0.57      -13.90     31.88 <
   6 -16   6     3808.88     4228.36    220.27 o
   0 -15   6     2596.88     2589.46     81.63 o
   1 -15   6     1805.37     1799.95     42.47 o
   2 -15   6     1316.02     1284.95     49.83 o
   3 -15   6      790.50      810.56     40.85 o
   4 -15   6     2111.38     2176.93     80.02 o
   5 -15   6     1005.42     1154.43     60.46 o
   6 -15   6      605.84      736.27     89.89 o
   0 -14   6      132.79      165.11     25.34 o
   1 -14   6      832.82      872.63     31.05 o
   2 -14   6     3332.20     3254.34     70.99 o
   3 -14   6      603.54      554.86     33.50 o
   4 -14   6     2729.85     2603.99     74.28 o
   5 -14   6       48.54       34.33     25.34 <
   6 -14   6      710.87      680.66     59.65 o
   7 -14   6        9.37       -1.63     39.24 <
   0 -13   6      861.88      801.52     38.40 o
   1 -13   6      755.43      808.10     30.23 o
   2 -13   6     1079.48     1031.82     35.13 o
   3 -13   6      462.65      482.16     30.24 o
   4 -13   6      751.98      754.19     33.50 o
   5 -13   6     1225.35     1269.49     50.65 o
   6 -13   6     1246.50     1303.78     75.97 o
   7 -13   6     1617.91     1698.84     89.03 o
   8 -13   6      805.38      813.81     67.00 o
   0 -12   6    10719.39    10409.51    225.89 o
   1 -12   6       45.77       42.50     13.08 o
   2 -12   6      834.74      796.62     25.33 o
   3 -12   6       77.79       57.22     16.35 o
   4 -12   6     1712.57     1659.52     46.55 o
   5 -12   6       69.24       83.37     22.89 o
   6 -12   6     4823.08     5098.93    168.80 o
   7 -12   6       97.62       68.66     35.96 <
   8 -12   6      411.04      415.16     53.12 o
   0 -11   6        0.06       -1.63     13.90 <
   1 -11   6     1179.54     1163.20     33.49 o
   2 -11   6     3285.47     3117.49     57.11 o
   3 -11   6      125.17      127.51     16.35 o
   4 -11   6      304.57      297.49     21.25 o
   5 -11   6     1422.36     1391.04     49.83 o
   6 -11   6     1097.39     1050.62     62.09 o
   7 -11   6     2207.99     2347.47     99.61 o
   8 -11   6      743.91      823.65     62.92 o
   9 -11   6      592.70      737.09    100.51 o
   0 -10   6      951.75      965.61     37.58 o
   1 -10   6     1779.09     1714.66     40.01 o
   2 -10   6     2504.76     2449.33     44.07 o
   3 -10   6      882.21      906.05     30.23 o
   4 -10   6     5479.59     5263.62    100.24 o
   5 -10   6      342.37      341.62     23.70 o
   6 -10   6      788.51      823.62     54.74 o
   7 -10   6      365.73      362.87     35.14 o
   8 -10   6     3512.79     3964.82    146.88 o
   9 -10   6       36.21       67.84     42.50 <
   0  -9   6     4266.07     4053.86     95.36 o
   1  -9   6     2231.22     2166.13     45.71 o
   2  -9   6      500.55      482.12     16.34 o
   3  -9   6      936.97      940.30     26.14 o
   4  -9   6     2125.76     2067.14     44.09 o
   5  -9   6     2845.13     2834.46     62.03 o
   6  -9   6      458.72      525.47     35.14 o
   7  -9   6     2469.47     2645.12     84.91 o
   8  -9   6      749.93      745.20     62.10 o
   9  -9   6      695.66      759.11     67.00 o
  10  -9   6      415.46      469.91     63.74 o
   0  -8   6    11658.39    11050.32    230.08 o
   1  -8   6      223.35      207.59     13.08 o
   2  -8   6      609.37      626.69     19.61 o
   3  -8   6      286.27      296.67     13.08 o
   4  -8   6     1495.40     1446.31     34.30 o
   5  -8   6      336.87      344.88     19.61 o
   6  -8   6    10246.29    10325.64    235.75 o
   7  -8   6      200.80      275.44     29.42 o
   8  -8   6      277.19      302.40     45.77 o
   9  -8   6       66.81       76.02     40.87 <
  10  -8   6     2590.07     2677.58    126.53 o
   0  -7   6     1605.39     1492.22     42.45 o
   1  -7   6      153.40      182.26     10.63 o
   2  -7   6     4659.38     4356.46     65.97 o
   3  -7   6      798.84      789.99     24.51 o
   4  -7   6      553.12      522.14     21.25 o
   5  -7   6     3975.09     3924.06    100.30 o
   6  -7   6      821.11      820.32     39.22 o
   7  -7   6     2046.32     2107.51     71.04 o
   8  -7   6      208.89      271.35     42.50 o
   9  -7   6      249.77      274.62     49.04 o
  10  -7   6      453.61      532.02     63.74 o
   0  -6   6     2963.48     2824.48     67.66 o
   1  -6   6     1457.39     1460.41     31.84 o
   2  -6   6     6089.81     6151.45     95.14 o
   3  -6   6      631.21      670.77     21.24 o
   4  -6   6     9147.24     9102.98    207.92 o
   5  -6   6     1480.75     1408.74     49.00 o
   6  -6   6      368.86      425.79     28.60 o
   7  -6   6       71.25       94.82     28.61 o
   8  -6   6     5581.82     5364.98    183.40 o
   9  -6   6       93.48      147.13     40.87 o
  10  -6   6      568.43      618.61     66.19 o
   0  -5   6     2907.08     2826.97    111.64 o
   1  -5   6     3889.91     3655.64     85.49 o
   2  -5   6     1409.29     1508.59     36.74 o
   3  -5   6      819.74      807.87     26.14 o
   4  -5   6      904.04      879.77     26.96 o
   5  -5   6     2238.37     2331.13     56.32 o
   6  -5   6      616.09      540.93     25.33 o
   7  -5   6     4673.44     4580.66    123.12 o
   8  -5   6      122.75      125.06     25.34 o
   9  -5   6     1619.90     1586.14     86.58 o
  10  -5   6      477.35      464.18     58.84 o
  11  -5   6        0.56       35.15     48.23 <
   0  -4   6     6415.95     6306.53    224.71 o
   1  -4   6      398.20      428.95     17.16 o
   2  -4   6     8390.53     8557.74    161.25 o
   3  -4   6      458.67      477.17     17.98 o
   4  -4   6       71.42       71.11      9.81 o
   5  -4   6      309.88      371.85     16.34 o
   6  -4   6     9850.75     9842.22    169.82 o
   7  -4   6      185.69      206.79     23.70 o
   8  -4   6      359.59      388.20     43.32 o
   9  -4   6       65.28      111.17     37.60 <
  10  -4   6      438.44      523.03     61.29 o
  11  -4   6        1.84       13.08     45.78 <
   0  -3   6    10939.66    10866.30    280.36 o
   1  -3   6     1892.80     1757.37     38.33 o
   2  -3   6      710.04      780.83     19.60 o
   3  -3   6     3404.56     3542.47     70.88 o
   4  -3   6     2784.62     2674.18     50.56 o
   5  -3   6     3192.96     3253.32     57.91 o
   6  -3   6        4.47       27.79     12.26 <
   7  -3   6     3096.52     3018.40     89.76 o
   8  -3   6      136.92      107.89     25.34 o
   9  -3   6      239.44      262.36     35.96 o
  10  -3   6      394.00      371.85     53.94 o
  11  -3   6      669.70      804.88     73.54 o
   0  -2   6     1593.31     1620.53     38.33 o
   1  -2   6     4283.16     4242.90     73.95 o
   2  -2   6     8839.53     8840.96    189.24 o
   3  -2   6     3144.12     3182.66     56.22 o
   4  -2   6     9627.98     9820.33    212.39 o
   5  -2   6      292.27      309.74     14.71 o
   6  -2   6      420.72      478.06     26.15 o
   7  -2   6      296.16      284.41     24.52 o
   8  -2   6     9628.98     9652.06    203.32 o
   9  -2   6       62.73       67.84     27.79 <
  10  -2   6      139.18      144.67     34.33 o
  11  -2   6       25.49       32.70     44.96 <
   0  -1   6     1441.55     1453.47     58.73 o
   1  -1   6      606.73      720.34     17.97 o
   2  -1   6     1824.92     1790.97     43.22 o
   3  -1   6      227.99      270.50     13.89 o
   4  -1   6      572.73      637.27     18.79 o
   5  -1   6     4302.04     4212.59     88.81 o
   6  -1   6      720.00      566.21     27.78 o
   7  -1   6     3449.81     3475.36     85.66 o
   8  -1   6       27.35       49.86     20.44 <
   9  -1   6     1012.80     1142.17     51.47 o
  10  -1   6      110.61      106.26     29.43 o
  11  -1   6       95.76       67.02     36.78 <
   1   0   6      221.20      210.01     12.26 o
   2   0   6    16270.60    16654.00    313.70 o
   3   0   6      112.81      120.96      7.36 o
   4   0   6        7.37       34.33      8.17 o
   5   0   6      191.33      196.97     13.89 o
   6   0   6    15747.80    15079.90    291.27 o
   7   0   6      154.80      179.82     21.25 o
   8   0   6      420.06      474.00     32.69 o
   9   0   6      147.87      164.29     28.61 o
  10   0   6     1073.60     1029.39     53.92 o
  11   0   6       57.47       56.40     32.70 <
   1   1   6     1004.98      804.00     39.18 o
   2   1   6     1597.98     1717.24     44.87 o
   3   1   6      237.36      236.18     11.44 o
   4   1   6      735.31      663.32     16.34 o
   5   1   6     4385.19     4398.10     92.07 o
   6   1   6      504.70      612.87     25.33 o
   7   1   6     3471.92     3315.42     70.97 o
   8   1   6       82.54       84.19     22.07 o
   9   1   6     1171.50     1126.55     51.47 o
  10   1   6       45.72       71.11     29.43 <
  11   1   6       33.90       37.60     31.88 <
   2   2   6     8436.08     8256.30    231.41 o
   3   2   6     3086.80     3045.95     75.78 o
   4   2   6     9918.68     9652.50    169.38 o
   5   2   6      322.67      318.72     13.08 o
   6   2   6      423.33      465.80     26.15 o
   7   2   6      313.85      297.49     19.61 o
   8   2   6     9258.67     9370.88    177.33 o
   9   2   6       48.88       70.30     25.34 <
  10   2   6      130.75      143.86     31.06 o
  11   2   6       32.83       25.34     31.06 <
   2   3   6      969.40      885.12     30.21 o
   3   3   6     3316.40     3343.96    101.85 o
   4   3   6     2331.72     2464.69     57.11 o
   5   3   6     3504.11     3184.10     63.60 o
   6   3   6       19.45       25.34      9.81 <
   7   3   6     3012.20     2934.49     85.68 o
   8   3   6       59.05      113.62     20.43 o
   9   3   6      271.65      234.57     30.24 o
  10   3   6      236.05      351.45     37.60 o
  11   3   6      676.75      724.80     59.65 o
   2   4   6     8340.03     8742.15    230.95 o
   3   4   6      453.72      497.60     24.51 o
   4   4   6       61.24       82.56     13.90 o
   5   4   6      324.91      355.50     27.79 o
   6   4   6    10031.78     9419.46    192.55 o
   7   4   6      222.19      226.40     16.35 o
   8   4   6      342.36      380.85     27.79 o
   9   4   6       74.59       49.04     17.17 <
  10   4   6      680.09      651.26     54.75 o
  11   4   6        1.29      -15.53     35.97 <
   2   5   6     1409.65     1529.81     71.84 o
   3   5   6      754.40      825.89     32.68 o
   4   5   6      660.01      811.30     37.58 o
   5   5   6     2355.97     2415.83     81.62 o
   6   5   6      405.79      505.86     28.60 o
   7   5   6     4770.03     4812.78    105.18 o
   8   5   6       76.60       95.63     17.17 o
   9   5   6     1550.38     1493.08     63.71 o
  10   5   6      294.16      387.40     47.40 o
  11   5   6       17.89       33.51     37.60 <
   2   6   6     4972.92     6067.05    241.74 o
   3   6   6      593.47      643.01     28.60 o
   4   6   6     9449.15     9643.46    256.60 o
   5   6   6     1554.92     1601.40     58.80 o
   6   6   6      374.02      420.88     26.15 o
   7   6   6       85.35      107.08     26.97 o
   8   6   6     5634.32     5486.28    123.89 o
   9   6   6      111.26       89.09     28.61 o
  10   6   6      722.70      554.82     40.86 o
   2   7   6     4578.43     4333.12    177.56 o
   3   7   6      769.05      767.95     51.47 o
   4   7   6      369.94      358.76     41.68 o
   5   7   6     3875.17     3706.56    179.42 o
   6   7   6      594.77      844.12     74.36 o
   7   7   6     2446.58     2191.15     88.17 o
   8   7   6      126.75      167.56     27.79 o
   9   7   6      375.33      276.24     27.79 o
  10   7   6      277.79      345.72     35.96 o
   2   8   6      728.73      723.86     44.12 o
   3   8   6      287.15      313.83     33.51 o
   4   8   6     1378.31     1449.68     84.12 o
   5   8   6      356.47      383.29     47.40 o
   6   8   6    10330.82    10022.77    425.13 o
   7   8   6      213.51      183.90     32.69 o
   8   8   6      324.86      316.29     32.69 o
   9   8   6       59.41       80.92     28.61 <
  10   8   6     2555.96     2728.24     95.51 o
   3   9   6      885.14      933.80     59.64 o
   4   9   6     1750.48     2129.65    109.42 o
   5   9   6     3029.61     2866.81    145.26 o
   6   9   6      381.31      474.82     61.29 o
   7   9   6     2424.21     2659.88    155.12 o
   8   9   6      512.07      731.40     44.95 o
   9   9   6      653.21      679.05     46.58 o
  10   9   6      239.89      367.79     44.95 o
   4  10   6     5752.02     5704.44    232.22 o
   5  10   6      325.29      363.69     49.04 o
   6  10   6      820.35      876.72     79.26 o
   7  10   6      399.41      371.03     62.93 o
   8  10   6     3645.18     3646.35    140.34 o
   9  10   6       49.19       60.49     35.97 <
   4  11   6      260.27      292.59     41.68 o
   5  11   6     1650.55     1693.88     99.64 o
   6  11   6      783.25     1077.75     91.51 o
   7  11   6     2230.22     2170.27    142.89 o
   8  11   6      579.52      593.27     81.72 o
   9  11   6      709.62      654.51     56.38 o
   6  12   6     5199.70     5007.47    238.06 o
   7  12   6       96.41      127.51     52.31 <
   8  12   6      281.14      400.48     72.74 o
   1 -18   7      295.19      279.51     35.14 o
   2 -18   7       45.17       52.31     28.61 <
   1 -17   7     1506.23     1532.31     52.27 o
   2 -17   7      722.45      795.87     40.04 o
   3 -17   7       48.15       94.82     30.24 o
   4 -17   7     1174.88     1276.04     84.14 o
   1 -16   7      793.78      785.23     36.77 o
   2 -16   7      167.62      139.77     24.52 o
   3 -16   7      833.79      834.23     43.30 o
   4 -16   7      691.58      742.77     66.19 o
   5 -16   7     1212.61     1383.85    121.72 o
   1 -15   7     1421.43     1304.48     36.76 o
   2 -15   7      857.86      833.41     36.77 o
   3 -15   7     1553.54     1577.20     56.36 o
   4 -15   7     1697.26     1806.59     74.32 o
   5 -15   7     1173.66     1285.03     80.06 o
   6 -15   7      258.30      255.82     68.65 o
   1 -14   7      130.68      123.42     17.98 o
   2 -14   7      958.72      977.97     42.49 o
   3 -14   7     3098.44     2979.74     78.35 o
   4 -14   7     1198.02     1201.70     49.02 o
   5 -14   7      570.47      676.63     47.40 o
   6 -14   7     2223.69     2469.09    109.41 o
   7 -14   7      143.72      179.82     44.95 o
   1 -13   7     5464.91     5372.25     92.92 o
   2 -13   7     1499.45     1454.69     49.01 o
   3 -13   7     1199.01     1216.39     45.75 o
   4 -13   7     1468.36     1353.46     44.11 o
   5 -13   7     5085.91     5152.08    140.24 o
   6 -13   7      296.27      269.71     44.95 o
   7 -13   7      667.06      745.23     62.92 o
   8 -13   7      340.62      398.83     53.94 o
   1 -12   7     2160.06     2229.76     47.35 o
   2 -12   7      136.74      115.25     19.62 o
   3 -12   7     1137.20     1174.75     38.40 o
   4 -12   7       85.07       64.57     17.98 o
   5 -12   7     2377.29     2455.84    100.42 o
   6 -12   7      245.75      268.08     43.32 o
   7 -12   7      319.37      412.73     50.67 o
   8 -12   7      133.09      107.89     41.69 <
   1 -11   7     4583.77     4473.44     84.79 o
   2 -11   7     2032.62     1960.39     53.89 o
   3 -11   7     8072.05     7942.15    141.61 o
   4 -11   7     1328.17     1333.91     40.84 o
   5 -11   7     3047.87     3209.07     92.22 o
   6 -11   7      281.79      258.27     39.23 o
   7 -11   7     4450.12     4560.79    159.04 o
   8 -11   7      679.76      605.50     89.89 o
   9 -11   7     2526.85     3149.50    197.56 o
   1 -10   7      338.19      329.35     17.98 o
   2 -10   7      810.53      798.23     25.33 o
   3 -10   7     6611.53     6483.75    118.08 o
   4 -10   7     2938.12     2972.27     65.29 o
   5 -10   7      983.82      986.93     44.93 o
   6 -10   7     1045.20      997.54     60.46 o
   7 -10   7      641.46      791.01     58.02 o
   8 -10   7     1051.41     1200.97    110.29 o
   9 -10   7     1186.92     1309.53    121.72 o
   1  -9   7     5578.41     5494.15     96.92 o
   2  -9   7     1788.28     1675.44     36.74 o
   3  -9   7     3771.61     3754.84     75.03 o
   4  -9   7     2959.91     2989.15     63.65 o
   5  -9   7     5138.41     5212.88    111.68 o
   6  -9   7       52.22       56.40     22.07 <
   7  -9   7     4316.94     4585.51    125.61 o
   8  -9   7      630.84      713.38     59.65 o
   9  -9   7     3447.00     3500.59    144.43 o
   1  -8   7     3078.21     3030.88     66.88 o
   2  -8   7      214.91      232.93     13.08 o
   3  -8   7     1996.94     2010.72     41.63 o
   4  -8   7      352.64      421.70     20.43 o
   5  -8   7     6098.94     6025.79    125.45 o
   6  -8   7      539.17      560.59     35.14 o
   7  -8   7      593.55      572.02     38.41 o
   8  -8   7      343.45      416.81     49.85 o
   9  -8   7      137.38      114.43     43.32 <
  10  -8   7      280.61      296.68     57.21 o
   1  -7   7     4444.09     4415.10     88.79 o
   2  -7   7     2291.90     2330.60     43.25 o
   3  -7   7    15365.02    15447.44    282.24 o
   4  -7   7     5020.27     4853.90    118.15 o
   5  -7   7      861.83      977.96     40.85 o
   6  -7   7      103.43      166.74     22.89 o
   7  -7   7     9978.30    10152.81    236.64 o
   8  -7   7      597.10      625.95     56.38 o
   9  -7   7     1564.67     1605.78     91.48 o
  10  -7   7     1348.23     1332.29     90.67 o
   1  -6   7       34.22       35.15      8.17 o
   2  -6   7      344.21      425.76     18.80 o
   3  -6   7    12280.76    12413.70    230.84 o
   4  -6   7       62.59       58.03     13.90 o
   5  -6   7      649.26      571.97     31.05 o
   6  -6   7       51.70       72.75     17.98 o
   7  -6   7     1061.32     1088.20     62.91 o
   8  -6   7      515.22      408.60     48.22 o
   9  -6   7     2132.44     2038.09    102.07 o
  10  -6   7      213.04      187.17     48.22 o
   1  -5   7    19626.87    19266.88    397.88 o
   2  -5   7     4935.90     4941.98    113.13 o
   3  -5   7    11035.30    11320.91    209.86 o
   4  -5   7     3173.48     3250.12     69.33 o
   5  -5   7    13573.41    13511.35    254.46 o
   6  -5   7      859.57      820.28     31.05 o
   7  -5   7     4849.47     4841.30    132.08 o
   8  -5   7      740.55      729.68     42.49 o
   9  -5   7     6571.18     6377.63    213.46 o
  10  -5   7     1456.68     1594.42     96.38 o
   1  -4   7     9257.18     9309.16    171.64 o
   2  -4   7      232.26      244.35     13.08 o
   3  -4   7     1392.32     1458.20     35.92 o
   4  -4   7      396.30      397.15     16.34 o
   5  -4   7     5613.53     5759.48    117.27 o
   6  -4   7      596.03      648.80     32.69 o
   7  -4   7      260.82      262.35     26.15 o
   8  -4   7      616.01      605.52     38.41 o
   9  -4   7     1165.71     1106.14     72.71 o
  10  -4   7     1207.07     1233.55     82.51 o
  11  -4   7     1624.47     1644.90    101.28 o
   1  -3   7    17778.42    18278.76    297.18 o
   2  -3   7     7819.34     8134.41    136.24 o
   3  -3   7    23727.54    23895.62    436.71 o
   4  -3   7     4876.18     5112.34     90.39 o
   5  -3   7     5669.37     5791.95    103.41 o
   6  -3   7     2075.21     1965.07     53.88 o
   7  -3   7     9427.97     9773.68    230.13 o
   8  -3   7      359.78      391.47     44.13 o
   9  -3   7     2353.57     2415.06    106.96 o
  10  -3   7     1137.61     1154.35     80.88 o
  11  -3   7     3669.42     3791.38    221.92 o
   1  -2   7       55.17       80.92      5.72 o
   2  -2   7     1340.98     1344.36     32.65 o
   3  -2   7    12868.00    13282.50    221.27 o
   4  -2   7     2883.97     2882.08     70.95 o
   5  -2   7      132.67      196.98     13.89 o
   6  -2   7     3752.08     3457.90     96.23 o
   7  -2   7      254.30      325.29     30.24 o
   8  -2   7     3213.99     3077.35     97.11 o
   9  -2   7     4474.26     4475.89    130.49 o
  10  -2   7     2112.57     2155.69    104.52 o
  11  -2   7      437.93      379.20     58.84 o
   1  -1   7    13124.69    12378.96    233.16 o
   2  -1   7     4669.31     4754.69    108.15 o
   3  -1   7     8298.91     8970.95    166.23 o
   4  -1   7     9874.94     9895.57    166.21 o
   5  -1   7    12042.13    11393.21    224.49 o
   6  -1   7      843.17      830.88     47.39 o
   7  -1   7     4261.28     4224.16    102.75 o
   8  -1   7       91.48      108.71     23.70 o
   9  -1   7     6379.96     6461.28    153.18 o
  10  -1   7      635.28      656.99     51.48 o
  11  -1   7     2218.48     2203.70    114.31 o
   1   0   7     4957.71     5156.61    142.97 o
   2   0   7       33.90       50.68      5.72 o
   3   0   7     2012.31     2021.63     51.40 o
   4   0   7        0.99       18.80      7.36 <
   5   0   7     7976.76     7810.06    156.87 o
   6   0   7      468.31      460.89     22.06 o
   7   0   7     2721.89     2731.74     73.46 o
   8   0   7      794.26      798.29     40.85 o
   9   0   7       79.33      108.71     26.16 o
  10   0   7     1393.82     1468.69     63.71 o
  11   0   7     5154.40     5506.26    163.87 o
   2   1   7     4586.49     4861.66    134.19 o
   3   1   7     8794.66     8614.03    151.56 o
   4   1   7     9846.18     9620.13    188.92 o
   5   1   7    11957.04    11827.52    261.79 o
   6   1   7      772.51      801.50     30.23 o
   7   1   7     4621.98     4357.02     87.24 o
   8   1   7      126.29       98.90     22.89 o
   9   1   7     6473.68     6554.67    153.17 o
  10   1   7      719.77      723.97     47.39 o
  11   1   7     2505.18     2582.99    120.01 o
   2   2   7     1352.52     1349.24     45.71 o
   3   2   7    13161.11    13152.00    252.69 o
   4   2   7     3024.39     2894.81     51.37 o
   5   2   7      234.61      195.33     10.62 o
   6   2   7     3647.16     3478.51     92.98 o
   7   2   7      284.24      280.33     26.15 o
   8   2   7     3228.30     3059.37     68.55 o
   9   2   7     4270.28     4226.76    111.75 o
  10   2   7     1985.59     2003.12     74.31 o
  11   2   7      382.38      375.94     42.50 o
   2   3   7     7658.52     7635.34    214.93 o
   3   3   7    24093.19    23725.03    627.65 o
   4   3   7     4858.13     4873.82    118.89 o
   5   3   7     5605.61     5402.96    114.82 o
   6   3   7     1943.76     1985.64     44.09 o
   7   3   7    10016.30     9369.72    225.18 o
   8   3   7      432.86      330.98     26.15 o
   9   3   7     2600.20     2354.35     75.10 o
  10   3   7     1330.09     1236.74     58.00 o
  11   3   7     3662.55     3898.28    133.80 o
   2   4   7      228.98      250.08     15.53 o
   3   4   7     1461.28     1493.22     50.62 o
   4   4   7      362.12      405.33     26.15 o
   5   4   7     5966.87     5693.81    168.54 o
   6   4   7      577.89      594.88     22.88 o
   7   4   7      245.08      274.62     17.16 o
   8   4   7      556.35      517.28     31.05 o
   9   4   7      981.76     1013.92     36.77 o
  10   4   7     1123.89     1157.62     66.99 o
  11   4   7     1559.00     1722.55    103.73 o
   2   5   7     4877.43     4965.84    197.79 o
   3   5   7    11977.02    11001.39    301.19 o
   4   5   7     3083.14     2968.12     96.25 o
   5   5   7    12698.08    13281.40    367.31 o
   6   5   7      772.44      824.41     35.13 o
   7   5   7     5698.90     5366.36    113.28 o
   8   5   7      838.71      776.22     44.94 o
   9   5   7     5957.80     6231.29    167.07 o
  10   5   7     1640.99     1617.96     77.59 o
   2   6   7      310.14      322.80     30.24 o
   3   6   7    12691.23    12265.72    478.55 o
   4   6   7       58.47       51.50     23.70 <
   5   6   7      671.08      687.17     60.46 o
   6   6   7       57.45       58.85     22.07 <
   7   6   7     1134.38     1133.09     58.00 o
   8   6   7      389.69      471.56     25.33 o
   9   6   7     2156.20     2122.17     78.39 o
  10   6   7      182.54      184.72     31.88 o
   2   7   7     2365.17     2287.22    102.81 o
   3   7   7    15430.61    14650.17    584.68 o
   4   7   7     4719.62     4734.21    207.82 o
   5   7   7     1382.17     1109.16     76.78 o
   6   7   7       86.83      170.83     43.32 o
   7   7   7     9830.59    10039.73    296.03 o
   8   7   7      722.05      689.65     43.31 o
   9   7   7     2124.03     1700.86     70.22 o
  10   7   7     1475.04     1373.05     58.81 o
   3   8   7     1875.97     1889.23     97.16 o
   4   8   7      330.30      465.02     44.95 o
   5   8   7     6319.64     6094.27    263.09 o
   6   8   7      468.52      538.54     62.93 o
   7   8   7      571.69      524.63     44.94 o
   8   8   7      290.32      391.49     35.96 o
   9   8   7       47.53      122.61     30.24 o
  10   8   7      270.88      291.78     35.96 o
   3   9   7     4649.23     4034.88    166.29 o
   4   9   7     2972.04     3103.38    145.25 o
   5   9   7     5046.64     5032.98    229.88 o
   6   9   7       89.95       71.93     39.23 <
   7   9   7     5094.08     4620.39    226.66 o
   8   9   7      646.67      645.55     43.31 o
   9   9   7     3241.23     3621.74    110.99 o
   4  10   7     2887.36     2974.80    143.64 o
   5  10   7      853.34      973.93     76.80 o
   6  10   7     1080.40     1048.99     86.60 o
   7  10   7      622.93      567.93     74.36 o
   8  10   7     1187.27     1182.10     58.00 o
   9  10   7     1333.02     1249.80     72.70 o
   6  11   7      255.89      393.13     58.85 o
   7  11   7     4242.67     4839.41    233.28 o
   8  11   7      610.87      733.00     86.62 o
   9  11   7     3164.64     3082.36    124.86 o
   8  12   7      124.79      123.42     57.22 <
   0 -18   8     3883.15     3916.60    146.03 o
   1 -18   8       98.66      175.74     32.70 o
   2 -18   8     3032.70     3015.64     88.14 o
   0 -17   8     1095.45     1115.97     71.89 o
   1 -17   8      980.72      949.37     47.39 o
   2 -17   8       52.72       58.04     27.79 <
   3 -17   8      203.72      209.24     31.88 o
   4 -17   8      198.65      200.25     40.05 o
   0 -16   8     6034.55     6211.44    195.58 o
   1 -16   8       38.83       33.51     24.52 <
   2 -16   8     2466.04     2450.02     85.72 o
   3 -16   8        8.70       41.69     25.34 <
   4 -16   8     3377.71     3485.19    137.91 o
   5 -16   8        7.95      -58.85     53.95 <
   0 -15   8      349.78      380.03     45.77 o
   1 -15   8     1704.80     1648.96     57.99 o
   2 -15   8       94.17       95.63     25.34 o
   3 -15   8      241.74      249.28     34.33 o
   4 -15   8      439.80      456.02     54.75 o
   5 -15   8      139.47       76.83     62.12 <
   6 -15   8       82.69       50.68     41.69 <
   0 -14   8     7408.21     7191.51    211.73 o
   1 -14   8      688.66      626.74     31.05 o
   2 -14   8     4686.53     4464.79     92.97 o
   3 -14   8      130.47      107.89     27.79 o
   4 -14   8      672.88      782.82     48.21 o
   5 -14   8        0.28      -24.52     33.51 <
   6 -14   8     4789.82     4837.94    171.24 o
   7 -14   8       78.54       48.23     41.69 <
   0 -13   8      619.00      621.86     46.58 o
   1 -13   8     4481.05     4480.52     89.71 o
   2 -13   8      130.19      145.49     20.43 o
   3 -13   8     1279.43     1232.68     46.56 o
   4 -13   8       58.14       81.74     22.89 o
   5 -13   8      328.97      276.24     44.13 o
   6 -13   8      393.00      380.84     50.67 o
   7 -13   8      461.81      449.47     54.75 o
   0 -12   8     8652.74     8107.82    227.00 o
   1 -12   8      135.72      116.88     17.16 o
   2 -12   8     5373.54     5082.19    110.04 o
   3 -12   8       34.26       44.14     18.80 <
   4 -12   8     6899.28     6845.44    144.99 o
   5 -12   8       67.94       69.48     32.70 <
   6 -12   8      295.77      271.34     43.32 o
   7 -12   8       12.02       35.15     37.60 <
   8 -12   8     2870.82     2817.58    183.65 o
   0 -11   8      141.86      150.39     26.16 o
   1 -11   8     6218.29     5848.74    107.53 o
   2 -11   8      951.25      982.84     37.58 o
   3 -11   8     2313.66     2223.08     61.23 o
   4 -11   8      158.96      170.01     22.07 o
   5 -11   8      564.02      523.81     35.96 o
   6 -11   8       10.79       42.51     31.88 <
   7 -11   8      311.92      324.46     46.59 o
   8 -11   8      186.84      230.49     72.74 o
   0 -10   8    11445.19    10943.72    289.02 o
   1 -10   8      983.67      897.82     33.49 o
   2 -10   8     3719.51     3507.39     79.94 o
   3 -10   8      338.31      354.69     24.52 o
   4 -10   8      643.94      714.99     33.50 o
   5 -10   8      146.46      149.58     24.52 o
   6 -10   8     5996.75     5539.12    178.47 o
   7 -10   8      129.52      106.26     35.96 <
   8 -10   8      702.86      719.89     91.52 o
   9 -10   8       75.09      155.30     68.66 <
   0  -9   8      576.97      577.70     36.77 o
   1  -9   8    12319.99    11397.91    210.07 o
   2  -9   8      653.13      690.44     29.42 o
   3  -9   8     3100.91     3042.64     72.62 o
   4  -9   8      111.87      101.35     17.16 o
   5  -9   8      238.19      267.26     26.97 o
   6  -9   8      590.01      598.99     37.59 o
   7  -9   8     1343.63     1462.19     60.45 o
   8  -9   8      172.66      155.30     42.50 o
   9  -9   8       81.26       51.50     43.32 <
   0  -8   8     5318.50     4927.37    140.90 o
   1  -8   8      510.59      473.12     22.06 o
   2  -8   8     2497.63     2440.92     59.57 o
   3  -8   8      118.80      147.94     19.62 o
   4  -8   8     2073.75     2054.15     54.70 o
   5  -8   8       16.26       52.31     18.80 <
   6  -8   8     1292.72     1323.32     53.10 o
   7  -8   8      153.54      177.37     28.61 o
   8  -8   8     3328.63     3156.49    130.57 o
   9  -8   8       36.03       14.71     40.05 <
  10  -8   8      809.80      901.24     76.81 o
   0  -7   8      301.68      325.26     25.33 o
   1  -7   8    20892.41    20103.01    353.31 o
   2  -7   8     1985.46     2042.34     49.79 o
   3  -7   8     3747.35     3728.87     82.36 o
   4  -7   8      180.61      191.25     19.62 o
   5  -7   8      518.33      578.56     32.69 o
   6  -7   8      122.20      134.05     23.70 o
   7  -7   8     2816.00     2756.45    111.01 o
   8  -7   8      642.69      729.72     61.29 o
   9  -7   8      527.79      518.11     59.66 o
  10  -7   8      109.18       46.59     44.96 <
   0  -6   8    22322.59    21084.36    723.84 o
   1  -6   8       33.34       31.06      9.81 o
   2  -6   8     3703.19     3710.53     78.25 o
   3  -6   8      189.24      210.05     16.35 o
   4  -6   8     1687.61     1669.82     52.26 o
   5  -6   8      156.22      183.08     21.25 o
   6  -6   8     4493.13     4382.85    112.53 o
   7  -6   8       65.21       63.76     29.43 <
   8  -6   8     1324.14     1275.96     75.97 o
   9  -6   8       20.33       -1.63     35.97 <
  10  -6   8      547.40      500.94     63.74 o
   0  -5   8     2367.82     2366.41     97.07 o
   1  -5   8    10834.97    10411.25    215.40 o
   2  -5   8     1160.50     1131.06     38.38 o
   3  -5   8     3861.22     3817.02    117.37 o
   4  -5   8      192.34      178.99     14.71 o
   5  -5   8     2086.30     2058.91     52.25 o
   6  -5   8      164.33      182.27     17.98 o
   7  -5   8      981.63      933.01     44.12 o
   8  -5   8      242.82      219.04     29.42 o
   9  -5   8      449.67      481.35     55.57 o
  10  -5   8       87.07      123.42     47.41 <
   0  -4   8     7817.04     7384.72    194.72 o
   1  -4   8      306.25      328.51     12.26 o
   2  -4   8    32391.48    32167.35    577.20 o
   3  -4   8       61.69      102.99     10.63 o
   4  -4   8      682.15      741.86     25.33 o
   5  -4   8       49.26       68.66     11.44 o
   6  -4   8      672.19      660.22     35.14 o
   7  -4   8       36.62       35.15     19.62 <
   8  -4   8     3230.56     3235.74     96.30 o
   9  -4   8       17.16        8.17     25.34 <
  10  -4   8      100.58      124.24     45.77 <
   0  -3   8      652.13      643.70     26.14 o
   1  -3   8    20074.67    19820.54    322.76 o
   2  -3   8      837.71      922.97     24.50 o
   3  -3   8     6451.06     6514.32    130.09 o
   4  -3   8      669.59      639.73     22.88 o
   5  -3   8     2759.86     2701.64     67.72 o
   6  -3   8       29.25       40.05     16.35 <
   7  -3   8     1991.15     1869.07     80.84 o
   8  -3   8       89.36      172.47     36.78 o
   9  -3   8     1867.68     1813.78     93.92 o
  10  -3   8      239.35      230.48     48.22 o
  11  -3   8      118.44      120.97     49.86 <
   0  -2   8    30659.92    30424.24    547.96 o
   1  -2   8     2076.41     2058.70     43.23 o
   2  -2   8     6210.75     6136.23    117.00 o
   3  -2   8      591.92      613.57     17.97 o
   4  -2   8     2480.11     2443.61     46.51 o
   5  -2   8       91.40      147.13     19.62 o
   6  -2   8     2639.62     2745.50     81.61 o
   7  -2   8       61.57       34.33     20.43 <
   8  -2   8      169.88      148.76     34.33 o
   9  -2   8      138.56      172.46     40.05 o
  10  -2   8       97.21      203.53     46.59 o
  11  -2   8       30.37       14.71     42.51 <
   0  -1   8     2214.63     2250.50     98.66 o
   1  -1   8    10870.83    10838.98    238.28 o
   2  -1   8      153.76      191.25      9.81 o
   3  -1   8      109.10      120.97     13.89 o
   4  -1   8      850.24      889.59     25.32 o
   5  -1   8      736.42      728.78     27.78 o
   6  -1   8      514.65      451.08     49.85 o
   7  -1   8     4617.17     4335.26    119.86 o
   8  -1   8      221.24      241.93     31.06 o
   9  -1   8      318.18      304.85     37.60 o
  10  -1   8      226.42      290.97     49.04 o
  11  -1   8       73.91       54.76     44.14 <
   0   0   8    58141.67    62814.02   2364.15 o
   1   0   8      195.31      217.39     16.34 o
   2   0   8    25044.92    26251.52    562.32 o
   3   0   8      150.78      136.49     11.44 o
   4   0   8     1988.05     2095.92     54.68 o
   5   0   8       46.08       61.30     11.44 o
   6   0   8      185.48      194.52     16.35 o
   7   0   8        2.25       25.34     20.44 <
   8   0   8     3748.46     3851.58     99.53 o
   9   0   8      216.78      195.34     30.24 o
  10   0   8       27.13       22.07     31.06 <
  11   0   8       45.14       73.57     42.50 <
   1   1   8    10693.15    10979.27    420.10 o
   2   1   8      165.36      178.99     13.89 o
   3   1   8      126.41      119.33      8.99 o
   4   1   8      816.15      816.09     26.14 o
   5   1   8      711.80      736.96     31.86 o
   6   1   8      449.64      442.10     26.97 o
   7   1   8     4490.28     4370.62     97.03 o
   8   1   8      197.19      209.24     26.15 o
   9   1   8      231.42      244.38     31.88 o
  10   1   8      209.25      182.26     34.33 o
  11   1   8      100.21       92.36     37.60 <
   2   2   8     6022.01     5088.19    228.36 o
   3   2   8      600.67      617.65     21.24 o
   4   2   8     2392.21     2363.81     44.06 o
   5   2   8      104.93      107.07     10.63 o
   6   2   8     2779.25     2857.89     79.16 o
   7   2   8       68.88       68.66     19.62 o
   8   2   8      167.90      173.28     18.80 o
   9   2   8      130.21       89.09     26.97 o
  10   2   8      169.73      192.08     34.33 o
  11   2   8       36.64       38.42     39.24 <
   2   3   8      934.48      970.26     35.12 o
   3   3   8     6613.59     6866.26    152.84 o
   4   3   8      517.84      603.03     26.15 o
   5   3   8     2528.26     2438.45     52.23 o
   6   3   8       27.91       43.32     12.26 o
   7   3   8     1795.21     1699.41     60.43 o
   8   3   8      113.55      142.22     23.70 o
   9   3   8     1859.81     1884.02     66.97 o
  10   3   8      132.34      183.91     40.87 o
  11   3   8       77.22       82.56     40.05 <
   2   4   8    30865.60    31960.61   1199.78 o
   3   4   8       69.93       85.01     13.90 o
   4   4   8      780.26      718.93     35.13 o
   5   4   8       57.02       34.33     17.17 <
   6   4   8      652.93      663.50     26.15 o
   7   4   8       54.20       28.61     17.98 <
   8   4   8     2901.04     3068.14     82.44 o
   9   4   8       19.38       38.42     20.44 <
  10   4   8       24.95       58.85     36.78 <
   2   5   8     1351.13     1348.09     62.87 o
   3   5   8     4044.45     3962.38    113.28 o
   4   5   8      139.39      156.11     18.80 o
   5   5   8     1783.82     2073.99     74.30 o
   6   5   8      172.81      161.83     19.62 o
   7   5   8      715.69      899.64     39.22 o
   8   5   8      313.10      288.50     38.41 o
   9   5   8      422.30      489.53     40.86 o
  10   5   8       29.73       17.98     34.33 <
   2   6   8     3365.95     3567.16    150.84 o
   3   6   8      174.66      212.50     28.61 o
   4   6   8     1387.23     1473.32     87.39 o
   5   6   8      175.67      157.75     35.96 o
   6   6   8     4034.25     4045.47    137.02 o
   7   6   8       83.52       43.32     25.34 <
   8   6   8     1221.39     1274.39     51.47 o
   9   6   8       21.27       26.16     27.79 <
  10   6   8      396.32      514.87     40.05 o
   3   7   8     3860.90     3957.70    163.07 o
   4   7   8      171.00      156.93     31.06 o
   5   7   8      263.98      411.92     50.67 o
   6   7   8      135.17      154.48     42.50 o
   7   7   8     2439.17     2708.81    103.68 o
   8   7   8      727.51      733.77     52.30 o
   9   7   8      423.52      463.38     41.68 o
  10   7   8       67.30       78.47     29.43 <
   4   8   8     1567.62     1903.67    105.35 o
   5   8   8       21.47       44.14     30.24 <
   6   8   8     1115.42     1131.47     91.50 o
   7   8   8      162.24      161.84     32.69 o
   8   8   8     2729.46     3298.66    121.63 o
   9   8   8       24.87       94.82     40.87 <
  10   8   8      625.38      692.13     49.85 o
   4   9   8       60.82       90.73     28.61 o
   5   9   8       87.07      150.40     40.05 o
   6   9   8      583.01      630.04     67.83 o
   7   9   8     1165.83     1254.82    105.39 o
   8   9   8      120.60      117.70     35.15 o
   9   9   8      181.71      111.98     29.42 o
   5  10   8      162.58      170.01     40.87 o
   6  10   8     5049.66     5742.36    256.83 o
   7  10   8      154.86       96.45     48.22 <
   8  10   8      563.29      605.53     53.12 o
   9  10   8       88.85      110.35     31.88 o
   7  11   8      310.94      322.01     63.75 o
   8  11   8      139.85      147.12     59.67 <
   1 -17   9      381.27      386.56     36.78 o
   2 -17   9      894.03      888.94     48.21 o
   3 -17   9      363.81      390.65     37.59 o
   1 -16   9     3189.67     3228.50     88.96 o
   2 -16   9       85.77      107.89     28.61 o
   3 -16   9      124.88      119.34     28.61 o
   4 -16   9      405.14      428.24     44.95 o
   5 -16   9     2192.69     2037.97    150.23 o
   1 -15   9     1002.44     1004.10     46.57 o
   2 -15   9     1820.62     1911.83     63.70 o
   3 -15   9     1600.01     1497.12     57.17 o
   4 -15   9      961.70      973.07     55.56 o
   5 -15   9      330.62      293.40     71.10 o
   6 -15   9     1291.32     1427.08    122.53 o
   1 -14   9      267.59      227.21     26.97 o
   2 -14   9       99.49       80.92     23.70 o
   3 -14   9     4383.11     4479.39    106.85 o
   4 -14   9       78.39       85.83     28.61 <
   5 -14   9       84.36      107.89     58.85 <
   6 -14   9      607.46      624.31     62.10 o
   1 -13   9     2000.28     1978.58     60.43 o
   2 -13   9      562.53      507.47     31.87 o
   3 -13   9     1905.74     1804.76     68.60 o
   4 -13   9     1244.29     1130.60     53.92 o
   5 -13   9     1773.87     1802.44     89.84 o
   6 -13   9      275.87      349.81     50.67 o
   7 -13   9      683.17      794.25     67.00 o
   1 -12   9     2107.70     1981.69     57.97 o
   2 -12   9      168.60      210.88     23.70 o
   3 -12   9     1861.13     1801.51     66.15 o
   4 -12   9      352.60      415.17     31.06 o
   5 -12   9     5490.44     5499.91    143.47 o
   6 -12   9      926.50      915.90     66.18 o
   7 -12   9     1141.10     1200.09     76.79 o
   8 -12   9      726.00      866.14    106.22 o
   1 -11   9     2193.38     2127.66     57.97 o
   2 -11   9      784.82      786.84     34.32 o
   3 -11   9     2390.93     2376.52     75.11 o
   4 -11   9     3163.58     3166.43     80.79 o
   5 -11   9     1270.26     1284.97     56.37 o
   6 -11   9      468.79      447.84     48.22 o
   7 -11   9     2386.17     2271.32    103.69 o
   8 -11   9      178.17      116.88     67.84 <
   1 -10   9     1671.65     1639.00     47.37 o
   2 -10   9       89.83       72.75     19.62 o
   3 -10   9     7918.84     7984.36    161.15 o
   4 -10   9      532.54      576.94     31.05 o
   5 -10   9      463.10      462.55     34.32 o
   6 -10   9      192.19      216.59     39.23 o
   7 -10   9     1038.59     1201.80     71.90 o
   8 -10   9      596.79      574.47     89.07 o
   9 -10   9     2588.65     2760.01    188.57 o
   1  -9   9     2983.90     2914.57     67.72 o
   2  -9   9     2302.22     2130.58     65.31 o
   3  -9   9     2048.83     2040.36     56.34 o
   4  -9   9      894.11      843.98     35.95 o
   5  -9   9     5228.82     5078.60    129.61 o
   6  -9   9     1039.60     1019.60     60.46 o
   7  -9   9     1228.07     1410.81     76.79 o
   8  -9   9     1189.05     1213.96    115.19 o
   1  -8   9    17277.85    16442.07    294.21 o
   2  -8   9       73.78       89.09     15.53 o
   3  -8   9      165.77      177.36     21.25 o
   4  -8   9      126.43      161.84     27.79 o
   5  -8   9    15826.64    16286.88    354.98 o
   6  -8   9      291.46      317.93     31.06 o
   7  -8   9      206.39      214.14     39.23 o
   8  -8   9      267.53      304.04     48.22 o
   9  -8   9      779.81      760.71     68.64 o
   1  -7   9     4903.30     4959.66    113.24 o
   2  -7   9     1291.62     1344.32     46.55 o
   3  -7   9     4817.14     4851.42    101.87 o
   4  -7   9      294.06      358.78     26.15 o
   5  -7   9     3723.62     3840.50    104.41 o
   6  -7   9       61.06       63.76     22.07 <
   7  -7   9     5480.84     5260.13    178.52 o
   8  -7   9     2718.00     2784.41    118.36 o
   9  -7   9     1230.38     1374.04     88.23 o
  10  -7   9     1195.90     1334.84     91.49 o
   1  -6   9     2486.94     2563.62     65.27 o
   2  -6   9      330.70      314.63     21.25 o
   3  -6   9    13292.41    13600.93    253.59 o
   4  -6   9      665.56      651.22     32.68 o
   5  -6   9      845.72      928.96     40.85 o
   6  -6   9      889.56      957.56     44.12 o
   7  -6   9     2803.14     2933.59    115.91 o
   8  -6   9      526.06      462.54     52.30 o
   9  -6   9     4520.86     4567.93    172.90 o
  10  -6   9      225.75      198.61     52.31 o
   1  -5   9     8155.52     8313.86    177.05 o
   2  -5   9     2603.33     2487.45     50.58 o
   3  -5   9     4223.67     4177.77    103.51 o
   4  -5   9    10306.22    10134.02    194.07 o
   5  -5   9     6528.21     6883.97    140.06 o
   6  -5   9     1025.19     1091.46     37.58 o
   7  -5   9      970.38     1039.23     49.02 o
   8  -5   9      701.06      858.80     46.58 o
   9  -5   9     3513.53     3396.09    139.53 o
  10  -5   9     1027.70     1126.63     82.52 o
   1  -4   9     3267.65     3583.49     70.92 o
   2  -4   9      313.76      317.08     15.53 o
   3  -4   9      550.69      597.29     22.06 o
   4  -4   9     1290.02     1268.36     35.94 o
   5  -4   9     7648.39     8439.06    150.52 o
   6  -4   9     1006.32      923.17     41.67 o
   7  -4   9     5987.13     5550.00    145.86 o
   8  -4   9      877.62      836.66     46.57 o
   9  -4   9     1320.56     1301.28     62.08 o
  10  -4   9      545.41      600.64     65.38 o
   1  -3   9     7826.26     7780.15    145.29 o
   2  -3   9      309.28      298.28     12.26 o
   3  -3   9     8431.80     8352.98    144.56 o
   4  -3   9     3240.19     3168.61     69.33 o
   5  -3   9     3539.76     3751.89     93.80 o
   6  -3   9     1188.91     1118.29     44.93 o
   7  -3   9     5065.21     5023.46    132.07 o
   8  -3   9      366.53      470.75     49.85 o
   9  -3   9      903.42     1049.91     73.53 o
  10  -3   9     1395.14     1597.74     93.12 o
   1  -2   9     3734.74     3758.46     74.94 o
   2  -2   9      310.22      312.17     14.71 o
   3  -2   9    24264.77    24284.23    441.66 o
   4  -2   9     1051.17     1077.38     26.14 o
   5  -2   9      227.33      255.00     25.34 o
   6  -2   9      948.26      938.70     70.26 o
   7  -2   9     4685.52     4657.46    155.74 o
   8  -2   9     1088.34      987.71     66.17 o
   9  -2   9     5307.36     5301.51    185.87 o
  10  -2   9      614.82      639.84     64.56 o
   1  -1   9     7112.12     7018.33    156.68 o
   2  -1   9     6301.89     6355.47    125.17 o
   3  -1   9     6573.63     6326.69    145.54 o
   4  -1   9     2826.43     3140.70     66.89 o
   5  -1   9     5798.58     5927.96    136.00 o
   6  -1   9     4746.56     4792.44    211.95 o
   7  -1   9     3861.04     3940.80    110.94 o
   8  -1   9      194.54      181.45     30.24 o
   9  -1   9     3489.70     3248.44    131.37 o
  10  -1   9       94.35       61.30     40.05 <
   1   0   9    24640.03    25761.41    689.08 o
   2   0   9     1281.52     1308.82     37.56 o
   3   0   9    14570.72    14187.36    309.35 o
   4   0   9     1827.00     1911.06     51.43 o
   5   0   9     4483.03     4380.19    107.59 o
   6   0   9     3208.58     3120.82     80.77 o
   7   0   9    10059.08     9439.82    384.55 o
   8   0   9     1517.59     1593.55     65.34 o
   9   0   9      363.33      362.87     39.23 o
  10   0   9     1157.18     1136.36     78.43 o
   1   1   9     7001.80     7065.36    276.05 o
   2   1   9     6455.38     6454.55    143.85 o
   3   1   9     6385.76     6293.50    110.60 o
   4   1   9     3400.77     3061.94     77.47 o
   5   1   9     5750.67     5693.59    140.08 o
   6   1   9     4761.96     4810.33    122.28 o
   7   1   9     4015.02     3906.22     89.72 o
   8   1   9       93.75      102.99     23.70 o
   9   1   9     3304.50     3349.12     95.48 o
  10   1   9       70.60      116.89     35.97 o
   2   2   9      260.67      304.83     19.61 o
   3   2   9    24217.90    23760.13    517.03 o
   4   2   9     1137.64     1087.11     24.50 o
   5   2   9      243.91      258.26     16.35 o
   6   2   9      877.86      893.81     39.22 o
   7   2   9     4633.89     4500.21    119.86 o
   8   2   9     1102.14     1121.69     37.58 o
   9   2   9     5194.95     5332.79    132.08 o
  10   2   9      607.55      626.77     45.76 o
   3   3   9     8245.92     8411.04    189.26 o
   4   3   9     2804.01     3154.88     80.77 o
   5   3   9     3927.65     3812.15     82.36 o
   6   3   9      875.76      982.05     35.13 o
   7   3   9     4728.60     4929.77    128.83 o
   8   3   9      627.03      500.10     34.32 o
   9   3   9     1348.81     1126.46     52.28 o
  10   3   9     1755.48     1628.48     80.85 o
   3   4   9      639.17      581.73     30.23 o
   4   4   9     1225.93     1242.28     49.82 o
   5   4   9     9457.42     8450.88    239.76 o
   6   4   9      975.08      957.50     32.68 o
   7   4   9     5443.94     5804.26    145.09 o
   8   4   9      855.41      809.71     55.56 o
   9   4   9     1263.59     1342.17     49.83 o
  10   4   9      526.75      587.57     52.30 o
   2   5   9     2502.88     2798.49    111.78 o
   3   5   9     4410.41     4319.83    179.28 o
   4   5   9     9731.17     9944.47    277.00 o
   5   5   9     6731.31     6985.73    293.11 o
   6   5   9      880.73      937.13     51.47 o
   7   5   9     1407.19     1118.23     42.47 o
   8   5   9     1073.00      848.84     57.19 o
   9   5   9     3322.73     3397.23    107.72 o
  10   5   9     1318.61     1235.92     69.43 o
   3   6   9    13512.59    13525.19    522.51 o
   4   6   9      563.24      681.49     55.57 o
   5   6   9      881.30      784.33     66.99 o
   6   6   9      903.93      946.11     52.29 o
   7   6   9     2935.36     2962.77    107.74 o
   8   6   9      492.12      491.15     75.18 o
   9   6   9     4821.28     4764.57    136.18 o
  10   6   9      203.66      195.34     31.88 o
   3   7   9     4886.40     4630.37    198.84 o
   4   7   9      901.43      435.45     44.12 o
   5   7   9     4207.96     4101.26    183.49 o
   6   7   9      111.45       89.91     40.05 <
   7   7   9     5164.73     5349.84    170.39 o
   8   7   9     2671.60     2857.13     84.08 o
   9   7   9     1681.57     1501.14     67.79 o
  10   7   9     1320.44     1267.77     65.35 o
   4   8   9      169.51      188.81     33.51 o
   5   8   9    16297.15    15393.04    628.75 o
   6   8   9      302.36      304.03     51.49 o
   7   8   9      302.32      198.60     33.51 o
   8   8   9      267.44      221.49     36.78 o
   9   8   9      835.27      742.72     95.60 o
   5   9   9     5128.10     5095.99    227.45 o
   6   9   9      853.94      994.37     87.43 o
   7   9   9     1643.24     1451.35     72.69 o
   8   9   9     1224.21     1223.74     71.07 o
   9   9   9     4099.30     4138.89    159.88 o
   7  10   9     1270.51     1091.37    101.30 o
   8  10   9      600.87      536.88     49.03 o
   9  10   9     2958.34     3154.51    101.21 o
   8  11   9       76.29      143.86     48.23 <
   0 -17  10     1086.92      999.96     71.89 o
   1 -17  10     1382.58     1439.27     60.45 o
   2 -17  10     1847.24     1838.26     66.96 o
   0 -16  10     2650.96     2645.70    111.84 o
   1 -16  10      146.72      138.13     29.42 o
   2 -16  10      119.85       94.00     28.61 o
   3 -16  10       32.20       27.79     26.97 <
   4 -16  10      365.81      408.63     44.95 o
   0 -15  10     2402.22     2468.89    104.50 o
   1 -15  10      370.62      414.35     33.51 o
   2 -15  10      818.08      771.32     42.49 o
   3 -15  10      373.50      346.52     33.51 o
   4 -15  10     1710.45     1675.89     60.44 o
   5 -15  10     1018.19     1081.70     71.90 o
   0 -14  10      984.38      964.89     61.28 o
   1 -14  10      445.84      471.54     33.51 o
   2 -14  10     2335.81     2287.72     68.58 o
   3 -14  10      154.32      156.11     26.97 o
   4 -14  10     1178.01     1267.06     52.28 o
   5 -14  10      164.27      232.94     64.57 o
   6 -14  10      697.58      814.67     92.34 o
   0 -13  10     1704.15     1601.57     76.77 o
   1 -13  10     1839.93     1615.35     54.72 o
   2 -13  10     2652.26     2526.53     71.02 o
   3 -13  10      732.73      701.09     38.40 o
   4 -13  10     1819.28     1706.03     68.60 o
   5 -13  10     1218.03     1183.71     75.16 o
   6 -13  10     1478.25     1381.22     82.50 o
   7 -13  10     1659.86     1613.02     91.47 o
   0 -12  10     1152.73     1118.38     60.45 o
   1 -12  10      260.34      286.06     25.34 o
   2 -12  10      113.77      104.62     21.25 o
   3 -12  10      228.92      218.23     25.34 o
   4 -12  10      312.25      313.84     33.51 o
   5 -12  10        5.11        6.54     24.52 <
   6 -12  10     2983.88     3264.76    129.77 o
   7 -12  10       28.35       14.71     38.42 <
   0 -11  10     2093.68     2198.03     85.73 o
   1 -11  10     2061.58     1852.69     54.71 o
   2 -11  10     3166.89     2852.13     72.63 o
   3 -11  10      908.78      906.91     45.75 o
   4 -11  10     1352.98     1368.23     50.65 o
   5 -11  10     2454.90     2537.40     83.27 o
   6 -11  10     2253.62     2076.34     94.71 o
   7 -11  10     1763.69     1862.05     94.74 o
   8 -11  10      691.42      651.25     98.06 o
   0 -10  10     2179.72     2139.04     80.83 o
   1 -10  10      996.70      905.20     35.13 o
   2 -10  10     3108.56     2989.96     72.63 o
   3 -10  10      420.27      405.35     27.79 o
   4 -10  10     2258.83     2321.20     75.93 o
   5 -10  10      123.09      152.03     27.79 o
   6 -10  10     1489.82     1494.76     76.78 o
   7 -10  10       16.64       47.41     37.60 <
   8 -10  10     3630.14     4198.67    227.64 o
   0  -9  10     2094.87     1890.83     73.48 o
   1  -9  10      944.26      868.44     33.50 o
   2  -9  10      664.76      618.55     29.42 o
   3  -9  10      125.24      179.00     20.43 o
   4  -9  10     2363.75     2318.55     74.29 o
   5  -9  10     2242.22     2170.19     72.67 o
   6  -9  10      363.99      374.31     34.33 o
   7  -9  10     2478.86     2502.27    158.38 o
   8  -9  10     1364.62     1471.15    120.08 o
   9  -9  10      340.40      376.76     86.63 o
   0  -8  10     2780.01     2541.89     86.50 o
   1  -8  10      535.05      514.80     25.33 o
   2  -8  10     2165.16     2140.51     62.04 o
   3  -8  10      250.32      241.10     24.52 o
   4  -8  10      887.56      918.33     53.92 o
   5  -8  10       25.13       36.78     26.97 <
   6  -8  10     7264.80     7538.79    184.05 o
   7  -8  10       26.72       52.31     33.51 <
   8  -8  10      230.96      230.48     44.95 o
   9  -8  10        8.41        8.99     40.05 <
   0  -7  10     1010.70      862.62     43.29 o
   1  -7  10     6073.63     5617.96    127.83 o
   2  -7  10     3076.41     2813.02     73.43 o
   3  -7  10     1002.79      945.19     40.85 o
   4  -7  10      187.36      204.33     22.07 o
   5  -7  10     2546.88     2728.89     80.81 o
   6  -7  10     2060.38     2053.62     69.41 o
   7  -7  10     4616.19     4712.05    163.92 o
   8  -7  10      294.17      339.18     48.22 o
   9  -7  10     1262.96     1255.57     82.51 o
   0  -6  10      563.38      545.82     41.67 o
   1  -6  10      875.72      846.34     32.68 o
   2  -6  10     2589.63     2438.26     57.12 o
   3  -6  10      683.59      629.14     31.87 o
   4  -6  10     4471.80     4695.15    117.40 o
   5  -6  10      103.01       67.84     19.62 o
   6  -6  10     2377.69     2516.96     77.56 o
   7  -6  10      329.15      362.06     44.95 o
   8  -6  10     4626.20     4725.94    171.26 o
   9  -6  10        7.79       35.97     40.05 <
  10  -6  10      111.68      126.69     48.22 <
   0  -5  10     4335.91     3937.89    110.00 o
   1  -5  10        1.45       32.70      8.99 o
   2  -5  10      878.03      792.41     23.69 o
   3  -5  10     1472.67     1632.44     50.63 o
   4  -5  10     3272.78     3103.27     84.84 o
   5  -5  10     5128.86     5195.09    109.22 o
   6  -5  10      207.21      230.49     25.34 o
   7  -5  10     2747.31     2632.47     82.44 o
   8  -5  10     1035.76     1062.91     70.26 o
   9  -5  10      113.34       99.72     42.50 <
  10  -5  10      410.25      263.15     53.94 o
   0  -4  10    10731.24     9954.66    260.98 o
   1  -4  10      434.67      500.91     17.16 o
   2  -4  10     1893.32     1915.00     52.24 o
   3  -4  10      254.04      252.54     13.08 o
   4  -4  10     1188.46     1141.90     34.31 o
   5  -4  10      536.12      568.75     24.51 o
   6  -4  10     9209.15     9244.38    221.23 o
   7  -4  10      138.60      120.15     24.52 o
   8  -4  10     1544.79     1529.83     62.08 o
   9  -4  10       58.18       85.01     29.43 <
  10  -4  10      798.82      828.52     72.72 o
   0  -3  10     2599.65     2471.48     74.23 o
   1  -3  10     5788.69     5665.87    127.73 o
   2  -3  10     3921.38     4000.67     72.53 o
   3  -3  10      104.12      125.87     10.63 o
   4  -3  10      747.66      666.69     29.41 o
   5  -3  10     4980.51     5201.37    123.07 o
   6  -3  10     1196.48     1297.21     49.01 o
   7  -3  10     5745.51     5731.74    147.51 o
   8  -3  10      220.58      188.80     28.61 o
   9  -3  10     2004.94     2059.45    101.26 o
  10  -3  10      214.09      230.49     50.67 o
   0  -2  10      417.59      426.54     16.34 o
   1  -2  10      785.10      822.60     22.87 o
   2  -2  10      541.32      655.29     22.06 o
   3  -2  10      751.69      794.91     28.59 o
   4  -2  10     8633.56     8845.04    152.79 o
   5  -2  10      850.74      875.82     43.30 o
   6  -2  10     2388.10     2229.41    126.53 o
   7  -2  10      406.15      450.30     44.13 o
   8  -2  10     3321.39     3450.25    130.57 o
   9  -2  10       49.16       -0.82     34.33 <
  10  -2  10     1106.70     1131.49     80.06 o
   0  -1  10     2080.62     2642.80    119.94 o
   1  -1  10     1661.88     1497.83     34.28 o
   2  -1  10     1178.99     1022.44     26.13 o
   3  -1  10     1694.36     1722.59     41.64 o
   4  -1  10      668.79      752.50     25.33 o
   5  -1  10     5953.81     5988.70    142.53 o
   6  -1  10      146.42      172.46     39.23 o
   7  -1  10     5466.15     5289.02    170.35 o
   8  -1  10      255.29      244.38     40.87 o
   9  -1  10      400.75      345.70     49.04 o
  10  -1  10      113.42      120.15     42.50 <
   0   0  10    26478.12    27862.78   1053.26 o
   1   0  10       77.11       63.75     14.71 o
   2   0  10      413.11      439.62     17.16 o
   3   0  10      435.68      444.53     20.43 o
   4   0  10       60.12       41.69     14.71 <
   5   0  10      566.90      567.09     33.50 o
   6   0  10    12756.10    13070.97    293.78 o
   7   0  10      353.61      323.64     50.67 o
   8   0  10     2085.78     2197.35     79.21 o
   9   0  10      155.19      163.47     42.50 o
  10   0  10     1738.14     1755.90     96.37 o
   0   1  10     2874.63     2818.71    119.04 o
   1   1  10     1175.51     1424.96     69.41 o
   2   1  10      650.47      809.64     34.31 o
   3   1  10     1628.08     1622.26     47.35 o
   4   1  10      914.99      816.10     30.23 o
   5   1  10     6173.02     6155.65    176.71 o
   6   1  10       63.92      129.15     22.07 o
   7   1  10     5178.92     5083.57    125.54 o
   8   1  10      233.96      305.68     34.33 o
   9   1  10      324.53      376.77     39.23 o
  10   1  10       63.51      148.77     44.14 o
   1   2  10      835.29      732.71     46.56 o
   2   2  10      900.18      750.67     43.29 o
   3   2  10      770.64      733.63     27.78 o
   4   2  10     8719.98     8815.27    170.67 o
   5   2  10      811.83      827.64     29.41 o
   6   2  10     2406.05     2418.78     71.84 o
   7   2  10      414.90      417.61     31.06 o
   8   2  10     3453.39     3254.18     74.26 o
   9   2  10       45.30       39.24     28.61 <
  10   2  10     1055.13     1158.48     81.70 o
   3   3  10      115.38      136.50     15.53 o
   4   3  10      435.87      606.35     27.78 o
   5   3  10     5020.05     5123.01    106.76 o
   6   3  10     1109.15     1128.17     38.40 o
   7   3  10     5619.52     5687.30    145.89 o
   8   3  10      153.90      179.00     27.79 o
   9   3  10     2077.48     2127.97     87.37 o
  10   3  10       90.15      183.09     50.68 o
   4   4  10     1095.29     1241.62     49.83 o
   5   4  10      495.96      546.70     23.70 o
   6   4  10     9384.14     9469.58    187.05 o
   7   4  10      126.54      129.96     30.24 o
   8   4  10     1421.19     1542.18     75.15 o
   9   4  10       49.35       52.31     29.43 <
  10   4  10      638.62      840.03     61.29 o
   3   5  10     1434.07     1492.84     82.48 o
   4   5  10     2882.15     3450.80    150.96 o
   5   5  10     4985.07     4969.73    226.60 o
   6   5  10      115.78      221.51     21.25 o
   7   5  10     2991.80     2723.55    155.89 o
   8   5  10      814.14      918.40     60.46 o
   9   5  10      118.61      112.80     31.06 o
  10   5  10      177.75      269.72     44.14 o
   3   6  10      683.46      817.07     52.29 o
   4   6  10     4452.83     4416.37    199.74 o
   5   6  10       94.54       49.86     31.06 <
   6   6  10     2383.56     2330.81     90.62 o
   7   6  10      254.93      271.35     26.15 o
   8   6  10     4947.67     4804.27    242.17 o
   9   6  10        8.03        0.00     26.97 <
  10   6  10      125.83      105.44     30.24 o
   4   7  10       25.64      161.03     32.70 o
   5   7  10     2603.59     2536.98    135.50 o
   6   7  10     1572.33     1892.42    120.06 o
   7   7  10     4596.90     4679.47    154.95 o
   8   7  10      171.19      274.63     64.57 o
   9   7  10     1058.00     1106.19     59.64 o
   5   8  10       15.87       56.40     34.33 <
   6   8  10     7449.42     7325.54    322.47 o
   7   8  10       19.26       48.23     27.79 <
   8   8  10      239.16      191.25     35.96 o
   9   8  10       10.75       26.16     40.05 <
   7   9  10     2530.87     2618.13    103.68 o
   8   9  10      913.77     1163.47     67.81 o
   9   9  10      537.38      397.97     53.93 o
   7  10  10       24.18       43.32     40.05 <
   8  10  10     3468.70     3781.23    185.23 o
   8  11  10      480.88      652.96     69.46 o
   1 -17  11      301.10      339.18     36.78 o
   1 -16  11      563.52      614.52     41.68 o
   2 -16  11        1.00      -15.53     25.34 <
   3 -16  11     4292.31     4445.12    126.42 o
   1 -15  11      734.65      721.51     41.67 o
   2 -15  11      683.60      650.44     40.86 o
   3 -15  11      205.77      187.99     30.24 o
   4 -15  11     1857.09     1874.20     74.31 o
   5 -15  11     1839.50     1902.78     93.91 o
   1 -14  11     3142.31     3101.29     84.06 o
   2 -14  11        2.92       26.16     22.89 <
   3 -14  11       46.35       37.60     25.34 <
   4 -14  11      324.05      339.17     36.78 o
   5 -14  11     3843.86     4147.61    145.22 o
   6 -14  11      162.53      133.23     64.57 <
   1 -13  11      687.31      674.95     37.59 o
   2 -13  11      982.09     1027.80     44.94 o
   3 -13  11      350.28      351.43     31.06 o
   4 -13  11      872.28      822.78     48.21 o
   5 -13  11     1019.83      979.58     51.47 o
   6 -13  11      252.23      245.19     49.04 o
   1 -12  11      671.62      701.10     35.95 o
   2 -12  11       75.37       64.57     21.25 o
   3 -12  11     7545.16     7275.83    151.46 o
   4 -12  11      188.65      172.46     29.42 o
   5 -12  11      240.00      261.54     35.14 o
   6 -12  11      688.78      658.61     60.47 o
   7 -12  11     2160.84     2367.89    111.05 o
   1 -11  11      764.68      748.46     35.13 o
   2 -11  11     1922.24     1810.42     55.53 o
   3 -11  11      127.29      136.50     22.07 o
   4 -11  11     1639.64     1679.22     62.07 o
   5 -11  11     1091.94     1038.37     53.92 o
   6 -11  11      942.27      918.34     67.00 o
   7 -11  11      326.76      345.71     51.49 o
   8 -11  11      116.71      147.94     71.93 <
   1 -10  11     6313.60     6091.08    125.45 o
   2 -10  11      377.54      370.22     26.15 o
   3 -10  11      828.86      818.70     35.95 o
   4 -10  11      759.64      718.23     42.49 o
   5 -10  11     4719.61     4806.40    130.48 o
   6 -10  11     1002.63     1038.42     53.11 o
   7 -10  11     3129.22     3198.41    195.05 o
   8 -10  11     1766.17     1706.05    138.84 o
   1  -9  11     1260.27     1162.37     40.03 o
   2  -9  11     1547.02     1442.34     45.74 o
   3  -9  11     1987.46     1867.45     53.08 o
   4  -9  11     3358.74     3223.16     94.65 o
   5  -9  11      239.38      228.85     31.06 o
   6  -9  11      552.13      586.74     40.04 o
   7  -9  11     1613.93     1483.23    127.41 o
   8  -9  11       10.24       54.77     62.94 <
   1  -8  11     3248.33     3141.09     72.61 o
   2  -8  11       36.67       38.42     15.53 <
   3  -8  11    15493.12    15236.81    282.01 o
   4  -8  11      340.46      351.43     37.59 o
   5  -8  11      235.27      331.01     40.05 o
   6  -8  11      746.83      755.01     54.75 o
   7  -8  11     2269.65     2100.82    148.60 o
   8  -8  11     1203.04     1178.00    116.82 o
   9  -8  11     3069.20     3213.11    205.67 o
   1  -7  11     1453.67     1420.22     46.55 o
   2  -7  11      980.54     1040.78     39.21 o
   3  -7  11     3156.16     2949.62     80.78 o
   4  -7  11     2440.66     2527.34     76.73 o
   5  -7  11      244.67      318.75     28.61 o
   6  -7  11      598.96      692.96     42.49 o
   7  -7  11     1787.18     1781.19     86.57 o
   8  -7  11      204.47      161.01     43.32 o
   9  -7  11      317.28      331.82     53.94 o
   1  -6  11    10192.99     9942.45    211.13 o
   2  -6  11      568.66      567.09     27.78 o
   3  -6  11     1105.68     1108.51     41.66 o
   4  -6  11      534.17      584.28     33.50 o
   5  -6  11     9613.67    10109.59    232.57 o
   6  -6  11     3193.36     3305.91    121.59 o
   7  -6  11     3651.51     3671.61    141.97 o
   8  -6  11     1508.55     1514.35     84.95 o
   9  -6  11      588.69      547.51     62.11 o
   1  -5  11      268.18      349.79     17.98 o
   2  -5  11     3822.79     3724.65     89.69 o
   3  -5  11      662.35      661.02     31.05 o
   4  -5  11     3528.18     3533.79     92.99 o
   5  -5  11      432.51      492.79     25.33 o
   6  -5  11     1998.08     1939.34     66.14 o
   7  -5  11      743.04      857.15     44.94 o
   8  -5  11      102.09      102.99     39.23 <
   9  -5  11     1190.71      950.08     74.34 o
  10  -5  11      728.64      635.71     68.64 o
   1  -4  11     2735.08     2707.75     66.08 o
   2  -4  11       32.50       40.05      8.17 o
   3  -4  11    15970.45    16012.46    300.14 o
   4  -4  11      316.00      358.78     19.61 o
   5  -4  11     1588.89     1701.17     47.37 o
   6  -4  11      592.43      648.83     36.77 o
   7  -4  11     5232.86     5233.83    138.59 o
   8  -4  11      925.98      951.85     51.47 o
   9  -4  11     7071.63     7063.32    185.71 o
  10  -4  11      833.90      954.34     76.80 o
   1  -3  11       60.32       89.91     10.63 o
   2  -3  11     1726.68     1788.79     48.17 o
   3  -3  11     2017.07     2048.99     44.08 o
   4  -3  11      476.68      564.67     27.78 o
   5  -3  11     1638.76     1612.08     63.70 o
   6  -3  11      175.76      193.71     27.79 o
   7  -3  11     3237.50     3474.80     99.56 o
   8  -3  11      927.38      952.67     67.00 o
   9  -3  11     2105.56     1807.84     97.17 o
  10  -3  11     1280.76     1167.32     62.08 o
   1  -2  11    17256.49    17266.80    383.13 o
   2  -2  11       79.57       83.37     13.08 o
   3  -2  11      240.29      345.71     19.61 o
   4  -2  11     1425.27     1456.16     39.20 o
   5  -2  11    19655.27    18982.78    507.48 o
   6  -2  11        4.50      -13.90     18.80 <
   7  -2  11     1673.75     1795.96     85.76 o
   8  -2  11     1198.11     1232.74     75.16 o
   9  -2  11     1706.94     1738.79     93.92 o
  10  -2  11      206.43      240.30     49.86 o
   1  -1  11     4266.04     4062.99    120.58 o
   2  -1  11     1506.78     1518.71     50.62 o
   3  -1  11     2233.50     2270.58     61.21 o
   4  -1  11     4445.38     4669.85     97.00 o
   5  -1  11     2822.84     2879.94     75.90 o
   6  -1  11      200.39      285.25     47.41 o
   7  -1  11     1745.21     1550.88    106.99 o
   8  -1  11      453.80      413.52     47.40 o
   9  -1  11     1982.72     2073.36     99.63 o
  10  -1  11     1052.45      920.73     73.53 o
   1   0  11     9046.29     8903.61    241.87 o
   2   0  11      219.89      229.66     13.89 o
   3   0  11    19272.45    19694.49    516.13 o
   4   0  11      378.55      407.79     29.42 o
   5   0  11     2102.02     2167.59     76.74 o
   6   0  11      853.78      859.53     35.13 o
   7   0  11     2643.76     2442.38    134.69 o
   8   0  11      613.25      655.37     54.75 o
   9   0  11     3991.30     3911.65    150.10 o
  10   0  11      311.34      324.46     53.12 o
   1   1  11     4318.69     4387.07    123.83 o
   2   1  11     1609.50     1650.04     52.25 o
   3   1  11     2110.14     2140.17     59.59 o
   4   1  11     4824.08     4717.62    112.46 o
   5   1  11     2922.14     2888.75     95.48 o
   6   1  11      284.34      287.69     27.79 o
   7   1  11     1679.25     1833.52     55.54 o
   8   1  11      295.54      313.84     43.32 o
   9   1  11     1972.40     1767.14     93.09 o
  10   1  11      999.19      973.86     74.35 o
   1   2  11    16842.71    18205.96    673.73 o
   2   2  11      107.76      120.15     18.80 o
   3   2  11      257.55      279.51     17.16 o
   4   2  11     1353.69     1376.19     53.09 o
   5   2  11    19155.91    18943.94    414.67 o
   6   2  11       13.49        7.36     17.98 <
   7   2  11     2047.93     1907.48     73.49 o
   8   2  11     1369.80     1242.44     57.18 o
   9   2  11     1740.28     1828.60     89.02 o
  10   2  11      248.02      268.08     75.19 o
   3   3  11     2175.87     2267.53     98.77 o
   4   3  11      660.91      623.44     32.68 o
   5   3  11     1384.49     1441.61     84.13 o
   6   3  11      156.26      201.89     20.43 o
   7   3  11     3212.27     3167.18    110.99 o
   8   3  11      808.82      948.64     66.18 o
   9   3  11     2053.49     2085.53    102.89 o
  10   3  11     1220.09     1240.07     85.78 o
   4   4  11      303.44      360.42     36.78 o
   5   4  11     1628.97     1773.82     45.73 o
   6   4  11      613.55      691.31     69.46 o
   7   4  11     5369.62     5264.44    171.19 o
   8   4  11      997.61      948.55     60.46 o
   9   4  11     7166.98     7168.86    222.35 o
  10   4  11      926.81      937.95     76.80 o
   5   5  11      477.08      451.91     52.30 o
   6   5  11     2060.18     2162.20     62.87 o
   7   5  11      808.58      880.00     84.98 o
   8   5  11       44.75       45.77     31.88 <
   9   5  11     1107.33     1089.01     57.19 o
  10   5  11      554.39      689.70     69.46 o
   4   6  11      426.91      533.65     49.85 o
   5   6  11     9363.66     9815.73    407.46 o
   6   6  11     3206.37     3123.90    110.17 o
   7   6  11     4038.67     3927.04    101.97 o
   8   6  11     1463.25     1436.78    119.26 o
   9   6  11      579.71      520.54     44.94 o
   5   7  11      220.81      223.13     44.14 o
   6   7  11      884.37      754.95     73.53 o
   7   7  11     1727.61     1622.80     74.32 o
   8   7  11      123.37      232.13     64.57 o
   9   7  11      388.56      304.02     39.23 o
   6   8  11      735.70      800.77     75.99 o
   7   8  11     2499.93     2349.58     93.89 o
   8   8  11     1289.36     1246.57     64.53 o
   9   8  11     3545.30     3516.67    143.60 o
   7   9  11     1631.75     1787.04    104.54 o
   8   9  11       11.57       30.24     34.33 <
   7  10  11     3233.12     3563.84    172.19 o
   8  10  11     1806.50     1777.06    104.53 o
   8  11  11       48.11       83.37     44.96 <
   0 -16  12     2257.83     2551.49    111.04 o
   1 -16  12       77.54       98.09     29.43 o
   2 -16  12     1828.94     1766.42     75.13 o
   3 -16  12       15.80       24.52     27.79 <
   0 -15  12      453.44      463.37     53.12 o
   1 -15  12     3237.31     3070.91     86.50 o
   2 -15  12     1974.57     2023.53     67.78 o
   3 -15  12     1003.94     1053.93     49.84 o
   4 -15  12      443.20      419.24     42.50 o
   0 -14  12     3867.04     3836.03    137.06 o
   1 -14  12      481.20      465.82     35.96 o
   2 -14  12     1567.54     1579.64     57.99 o
   3 -14  12       62.68      102.99     26.97 o
   4 -14  12     1138.29     1097.97     56.37 o
   5 -14  12       31.79       31.06     56.40 <
   0 -13  12      875.65      866.08     58.83 o
   1 -13  12     3258.89     3092.13     82.42 o
   2 -13  12     1279.28     1282.52     50.65 o
   3 -13  12     1029.22     1139.71     47.39 o
   4 -13  12     1234.98     1199.22     58.00 o
   5 -13  12      732.15      625.91     55.56 o
   6 -13  12      268.05      319.57     70.29 o
   0 -12  12     4593.82     4550.59    149.24 o
   1 -12  12       62.55       72.75     22.07 o
   2 -12  12     4318.37     4138.56     97.88 o
   3 -12  12      159.74      201.89     26.16 o
   4 -12  12      402.73      393.10     35.96 o
   5 -12  12       17.94       13.90     31.06 <
   6 -12  12      949.29      827.64     67.00 o
   7 -12  12       45.75       76.84     43.32 <
   0 -11  12     2105.77     2052.77     84.92 o
   1 -11  12     3234.58     3100.22     78.34 o
   2 -11  12     1104.50     1057.96     42.48 o
   3 -11  12     1039.52     1096.40     44.12 o
   4 -11  12      906.21      915.91     47.39 o
   5 -11  12      821.40      815.45     49.84 o
   6 -11  12     1338.75     1201.61     75.97 o
   7 -11  12      857.56      915.92    110.30 o
   0 -10  12     9024.19     8574.57    239.18 o
   1 -10  12     1402.54     1219.51     44.11 o
   2 -10  12     4040.76     4010.81     92.17 o
   3 -10  12      567.08      549.15     31.05 o
   4 -10  12     1607.46     1480.77     57.99 o
   5 -10  12       86.11      131.60     29.43 o
   6 -10  12      647.99      759.95     47.39 o
   7 -10  12       85.76       73.56     63.76 <
   8 -10  12      934.21      830.91    104.58 o
   0  -9  12     4678.16     4461.54    138.61 o
   1  -9  12     3308.01     3141.43     75.07 o
   2  -9  12     1859.00     1765.51     52.26 o
   3  -9  12      385.49      380.02     30.24 o
   4  -9  12     3760.97     3553.81    103.61 o
   5  -9  12      586.19      536.88     49.85 o
   6  -9  12     1123.63     1127.40     56.37 o
   7  -9  12     1517.28     1483.30    127.42 o
   8  -9  12     1054.91     1062.07    115.19 o
   0  -8  12    11294.31    10911.00    289.95 o
   1  -8  12       13.22       28.61     14.71 <
   2  -8  12     7479.80     7380.98    166.07 o
   3  -8  12        6.66        4.90     20.44 <
   4  -8  12      596.86      683.97     50.66 o
   5  -8  12      103.98      141.41     34.33 o
   6  -8  12     1425.85     1224.43     69.43 o
   7  -8  12        9.69       21.25     53.95 <
   8  -8  12      718.03      715.80     99.69 o
   0  -7  12     8815.44     8253.70    304.94 o
   1  -7  12     4311.86     4233.36    102.74 o
   2  -7  12     1716.95     1718.16     53.90 o
   3  -7  12      374.87      411.89     28.60 o
   4  -7  12     3590.55     3624.02    124.83 o
   5  -7  12      387.53      455.21     42.50 o
   6  -7  12     3008.06     3250.83     96.31 o
   7  -7  12     1516.52     1649.11     85.76 o
   8  -7  12      928.68      957.56     71.90 o
   9  -7  12      197.10      179.00     50.67 o
   0  -6  12    14369.45    13425.34    473.95 o
   1  -6  12      793.61      854.61     34.31 o
   2  -6  12     4791.68     4623.24    133.68 o
   3  -6  12      548.77      556.49     41.68 o
   4  -6  12     2036.41     2005.35     66.14 o
   5  -6  12       49.78       40.87     20.43 <
   6  -6  12      824.59      819.53     58.01 o
   7  -6  12      272.26      345.72     45.77 o
   8  -6  12      962.99      874.21     68.63 o
   9  -6  12      154.27      173.28     46.59 o
   0  -5  12     2683.10     2863.40     84.87 o
   1  -5  12     8358.67     8353.60    180.50 o
   2  -5  12     2602.98     2503.83     66.11 o
   3  -5  12     1836.97     1844.56     58.79 o
   4  -5  12     2658.02     2725.31     78.36 o
   5  -5  12      290.77      273.79     27.79 o
   6  -5  12     1681.84     1731.43     83.30 o
   7  -5  12      904.35      861.98     63.73 o
   8  -5  12     1184.68     1252.36     79.24 o
   9  -5  12      506.02      530.37     61.29 o
   0  -4  12     6900.35     7396.97    199.35 o
   1  -4  12      532.10      521.33     22.06 o
   2  -4  12     8919.11     8564.18    238.14 o
   3  -4  12       22.17       36.78     11.44 o
   4  -4  12      198.25      219.86     17.16 o
   5  -4  12        8.14       36.78     13.90 <
   6  -4  12     1291.94     1150.15     49.01 o
   7  -4  12      172.03      183.90     28.61 o
   8  -4  12     1523.09     1538.84     64.53 o
   9  -4  12       69.17       17.17     38.42 <
   0  -3  12     6136.96     6375.76    259.65 o
   1  -3  12    11633.77    11529.80    319.51 o
   2  -3  12     3738.02     3621.27     87.25 o
   3  -3  12     3064.23     2911.01     59.56 o
   4  -3  12     2521.16     2546.60     71.83 o
   5  -3  12      202.18      282.80     30.24 o
   6  -3  12     2318.10     2274.57    131.44 o
   7  -3  12      633.70      704.39     42.49 o
   8  -3  12     1616.40     1521.62     62.89 o
   9  -3  12      411.33      350.60     38.41 o
  10  -3  12     1169.15     1236.83     62.90 o
   0  -2  12    10980.55    10835.67    235.21 o
   1  -2  12      445.74      522.17     22.88 o
   2  -2  12     2994.37     3069.78     94.63 o
   3  -2  12      180.86      199.43     17.16 o
   4  -2  12      565.39      509.90     22.88 o
   5  -2  12      389.07      374.30     31.87 o
   6  -2  12     2108.89     2077.21     80.83 o
   7  -2  12       19.67       69.48     23.70 <
   8  -2  12      937.05      881.58     65.36 o
   9  -2  12        8.69       20.44     36.78 <
  10  -2  12      301.24      272.98     53.12 o
   0  -1  12     4344.39     4465.48    184.98 o
   1  -1  12    16128.43    16306.66    599.55 o
   2  -1  12     7921.86     8062.64    309.76 o
   3  -1  12     4098.98     4083.71    101.09 o
   4  -1  12     3443.35     3480.75     75.86 o
   5  -1  12       12.87       44.96     12.26 o
   6  -1  12     3231.33     3256.75    162.39 o
   7  -1  12      889.20      776.20     75.99 o
   8  -1  12     1977.90     1936.18     92.28 o
   9  -1  12      161.61      193.71     44.14 o
  10  -1  12     1136.95     1004.02     77.61 o
   0   0  12     6882.05     7137.98    277.35 o
   1   0  12     1171.32     1198.97     42.47 o
   2   0  12     2611.53     2743.27     69.36 o
   3   0  12      476.62      464.97     22.88 o
   4   0  12       72.36       80.92     18.80 o
   5   0  12        8.52       25.34     17.98 <
   6   0  12     1655.00     1576.24     50.64 o
   7   0  12      275.77      259.90     50.67 o
   8   0  12     1495.95     1540.49     83.31 o
   9   0  12      155.53      244.39     47.41 o
  10   0  12        9.04       17.98     39.24 <
   0   1  12     4390.33     4235.55    178.45 o
   1   1  12    16071.52    16391.38    443.62 o
   2   1  12     7860.85     7280.83    294.32 o
   3   1  12     4098.62     4030.72    120.66 o
   4   1  12     3287.40     3409.29     87.29 o
   5   1  12       35.89       33.51     19.62 <
   6   1  12     3228.50     3300.82    109.35 o
   7   1  12      938.27      907.72     37.58 o
   8   1  12     1815.37     1598.23    113.52 o
   9   1  12      172.54      159.38     41.68 o
  10   1  12     1047.87     1068.61    115.19 o
   1   2  12      518.12      519.69     38.40 o
   2   2  12     3297.70     3212.71    133.76 o
   3   2  12      204.73      204.33     17.16 o
   4   2  12      366.97      519.76     31.87 o
   5   2  12      330.49      393.92     23.70 o
   6   2  12     2068.99     2083.78     78.39 o
   7   2  12       31.34       67.84     23.70 <
   8   2  12      707.90      782.81     46.58 o
   9   2  12        2.60       76.02     57.22 <
  10   2  12      273.74      201.87     71.11 <
   3   3  12     2938.88     3099.72    130.55 o
   4   3  12     2789.15     2715.13     84.06 o
   5   3  12      338.77      344.89     28.60 o
   6   3  12     2192.16     2248.59     65.32 o
   7   3  12      752.18      714.97     62.10 o
   8   3  12     1291.08     1548.00     87.41 o
   9   3  12      426.44      500.97     56.39 o
  10   3  12     1349.77     1083.96    116.81 o
   4   4  12      260.46      282.78     32.69 o
   5   4  12        5.48        9.81     13.08 <
   7   4  12      139.19      124.24     37.60 o
   8   4  12     1488.60     1563.37     93.12 o
   9   4  12       75.24       62.12     30.24 <
   6   5  12     1835.09     1747.63     82.48 o
   8   5  12     1220.87     1176.36     84.14 o
   9   5  12      533.67      516.47     51.48 o
   6   6  12      775.57      826.08     49.03 o
   7   6  12      219.23      312.22     63.75 o
   9   6  12      158.82      143.85     37.60 o
   6   7  12     3114.44     3005.81    110.18 o
   7   7  12     1582.47     1503.67     70.24 o
   8   7  12      916.69     1025.38     99.68 o
   9   7  12      241.82      197.79     40.87 o
   7   8  12       10.25       11.44     32.70 <
   7   9  12     1485.69     1538.86     95.57 o
   8   9  12     1036.28     1193.62     67.81 o
   7  10  12       62.75       63.76     41.69 <
   8  10  12      481.82      678.29     62.93 o
   7  11  12      745.67      971.54     86.61 o
   1 -16  13     2565.60     2642.49     81.63 o
   1 -15  13     1083.60     1134.77     52.29 o
   2 -15  13      802.44      929.02     48.21 o
   3 -15  13      455.34      480.53     38.41 o
   1 -14  13      598.42      569.57     38.41 o
   2 -14  13      579.31      556.50     38.41 o
   3 -14  13     2911.03     2948.15     83.25 o
   4 -14  13      423.82      424.15     53.12 o
   5 -14  13      712.69      588.32     88.25 o
   1 -13  13      470.15      544.27     35.96 o
   2 -13  13      904.26      936.34     44.94 o
   3 -13  13     2845.48     2798.09     79.18 o
   4 -13  13     2243.88     2275.56    102.88 o
   5 -13  13       63.18      119.34     39.23 o
   1 -12  13      357.32      384.12     31.06 o
   2 -12  13      218.43      232.12     27.79 o
   3 -12  13     1908.76     1853.76     60.43 o
   4 -12  13      538.07      581.84     54.75 o
   5 -12  13      548.55      599.82     54.75 o
   6 -12  13      295.17      249.27     65.38 o
   1 -11  13     2390.95     2488.47     69.40 o
   2 -11  13      847.27      854.65     40.04 o
   3 -11  13     1173.13     1204.16     54.73 o
   4 -11  13     3369.83     3128.68    119.14 o
   5 -11  13     3837.82     3858.92    136.25 o
   6 -11  13      159.04      180.63     44.95 o
   7 -11  13      646.23      659.44     99.69 o
   1 -10  13      637.96      643.91     34.32 o
   2 -10  13      297.09      284.42     25.34 o
   3 -10  13     4572.63     4425.85    117.44 o
   4 -10  13     1622.81     1604.10     79.22 o
   5 -10  13      960.40      988.60     53.92 o
   6 -10  13      468.63      505.04     42.50 o
   7 -10  13      474.56      452.74     88.26 o
   1  -9  13     2899.45     2770.90     70.19 o
   2  -9  13     2249.86     2081.16     58.79 o
   3  -9  13     3330.44     3306.52     93.03 o
   4  -9  13     1635.54     1602.45    111.08 o
   5  -9  13     1720.03     1668.54     84.94 o
   6  -9  13     1001.99     1022.89     53.92 o
   7  -9  13     1234.30     1198.40    119.27 o
   8  -9  13      420.99      409.44     89.08 o
   1  -8  13     3730.19     3674.22     84.84 o
   2  -8  13      777.06      802.37     37.59 o
   3  -8  13      374.76      407.81     55.57 o
   4  -8  13     1611.58     1576.31     76.77 o
   5  -8  13     1655.23     1548.53     77.59 o
   6  -8  13     1351.59     1309.43     74.33 o
   7  -8  13      814.75      902.88    102.95 o
   8  -8  13      730.60      788.51    102.96 o
   1  -7  13     4839.20     4838.27    115.76 o
   2  -7  13     4709.55     4643.99    137.79 o
   3  -7  13     1212.69     1205.73     88.22 o
   4  -7  13     3111.60     3055.46    112.62 o
   5  -7  13     4542.79     4465.83    149.24 o
   6  -7  13     2912.31     2895.95    168.14 o
   7  -7  13      498.58      530.37     83.36 o
   8  -7  13      197.19      205.15     72.74 <
   1  -6  13      755.82      777.03     37.58 o
   2  -6  13      603.45      582.62     60.47 o
   3  -6  13     4524.99     4328.10    191.62 o
   4  -6  13      310.70      312.20     28.60 o
   5  -6  13     1087.01     1142.11     51.47 o
   6  -6  13      851.66      924.10     63.73 o
   7  -6  13      318.17      344.90     49.04 o
   8  -6  13      139.26      111.16     42.50 <
   9  -6  13     1758.63     1827.73     98.82 o
   1  -5  13     3360.90     3414.86    100.34 o
   2  -5  13      962.34     1014.67     49.02 o
   3  -5  13     4976.88     4603.06    140.20 o
   4  -5  13     2533.47     2715.02     79.18 o
   5  -5  13     4815.45     4847.37    158.18 o
   6  -5  13      419.05      469.10     46.58 o
   7  -5  13     3455.96     3295.01    131.38 o
   8  -5  13      700.34      687.21     62.92 o
   9  -5  13     2676.29     2834.19    128.98 o
   1  -4  13      651.56      580.95     23.70 o
   2  -4  13      555.82      593.25     29.42 o
   3  -4  13     6541.06     6268.81    182.41 o
   4  -4  13     1293.22     1303.67     40.03 o
   5  -4  13     4309.03     3992.18    127.23 o
   6  -4  13      766.06      759.90     40.85 o
   7  -4  13      189.31      274.63     31.88 o
   8  -4  13      592.89      548.32     42.49 o
   9  -4  13     1089.56     1076.76     77.61 o
   1  -3  13     4350.93     4489.16    134.50 o
   2  -3  13     2590.51     2566.70     66.11 o
   3  -3  13     3930.46     3931.70     96.23 o
   4  -3  13     7555.51     7582.94    174.19 o
   5  -3  13     4002.96     4032.71    128.88 o
   6  -3  13      389.83      441.32     37.59 o
   7  -3  13     3319.27     3307.46     99.56 o
   8  -3  13      454.47      397.99     37.59 o
   9  -3  13     2364.12     2184.78     81.64 o
   1  -2  13      367.86      432.31     21.25 o
   2  -2  13      952.27      911.70     38.40 o
   3  -2  13     4221.93     4248.05    125.57 o
   4  -2  13     1731.46     1715.72     45.73 o
   5  -2  13      769.61      822.80     47.39 o
   6  -2  13     1274.85     1173.04     59.63 o
   7  -2  13       93.47       77.65     24.52 o
   8  -2  13      445.46      469.09     38.41 o
   9  -2  13     1227.40     1141.22     78.42 o
   1  -1  13     6025.23     6277.50    178.31 o
   2  -1  13     3169.72     3198.69     98.71 o
   3  -1  13     7034.36     6916.19    195.35 o
   4  -1  13      932.97      894.60     35.95 o
   5  -1  13     4081.92     4369.27     95.43 o
   6  -1  13      309.10      271.34     51.49 o
   7  -1  13     3507.43     3461.35    174.62 o
   8  -1  13     2736.18     2603.98    113.47 o
   9  -1  13     1400.85     1439.27     86.58 o
   1   0  13     7246.15     7180.22    197.69 o
   2   0  13      109.76      144.67     13.08 o
   3   0  13     4325.98     4316.94    123.92 o
   4   0  13       81.56      116.89     21.25 o
   5   0  13     8673.01     8271.68    238.38 o
   6   0  13       30.03       48.23     17.17 <
   7   0  13      783.46      768.89     75.99 o
   8   0  13        2.34       20.44     32.70 <
   9   0  13      429.35      404.53     53.94 o
   1   1  13     6317.87     6522.95    180.72 o
   2   1  13     3037.65     3088.00    134.62 o
   3   1  13     6775.92     6723.53    265.39 o
   4   1  13      712.42      803.20     32.68 o
   5   1  13     4686.91     4420.02    137.79 o
   6   1  13      237.33      344.91     31.88 o
   7   1  13     3039.68     3335.67     89.78 o
   8   1  13     2734.80     2621.13    150.20 o
   9   1  13     1931.43     1529.52    126.58 o
   1   2  13      336.14      437.22     35.96 o
   2   2  13      907.16      920.71     51.47 o
   3   2  13     4146.93     4227.04    176.94 o
   4   2  13     1861.86     1658.43     62.88 o
   5   2  13      778.99      818.71     34.32 o
   6   2  13     1182.98     1220.48     58.00 o
   7   2  13       26.40       86.65     25.34 o
   9   2  13     1216.59     1027.68    108.65 o
   3   3  13     4204.66     4175.68    168.79 o
   4   3  13     7701.47     7459.42    292.19 o
   5   3  13     4144.43     4031.59    123.97 o
   6   3  13      576.28      473.96     49.85 o
   8   3  13      254.11      354.71     43.32 o
   9   3  13     2173.09     1970.25    153.50 o
   4   4  13     1398.19     1456.34     73.51 o
   6   4  13      842.40      768.04     58.01 o
   7   4  13      388.09      300.75     46.58 o
   8   4  13      597.54      712.57     62.92 o
   9   4  13     1280.46     1088.91    116.00 o
   5   5  13     5268.48     5234.25    150.81 o
   8   5  13      554.73      657.02     62.11 o
   9   5  13     3006.66     2925.12    116.71 o
   6   6  13      962.27      939.57     43.30 o
   8   6  13      123.37      150.40     44.14 o
   9   6  13     1634.41     1579.56     85.76 o
   6   7  13     2816.92     2858.55    137.95 o
   6   8  13     1292.26     1432.82     89.04 o
   7   8  13      830.34      861.20     63.73 o
   7   9  13     1363.08     1336.37     84.95 o
   7  10  13      288.71      465.04     57.21 o
   7  11  13      860.00      955.14     82.52 o
   0 -15  14      223.34      241.93     45.77 o
   1 -15  14     1614.74     1738.84     64.52 o
   2 -15  14      579.17      695.42     43.31 o
   0 -14  14     2916.29     2788.18    114.27 o
   1 -14  14       27.36       33.51     25.34 <
   2 -14  14      782.98      817.91     44.12 o
   3 -14  14       24.41       31.06     39.24 <
   4 -14  14      473.23      525.47     57.21 o
   0 -13  14     1731.61     1683.23     84.12 o
   1 -13  14      262.50      255.82     30.24 o
   2 -13  14       54.36       59.67     25.34 <
   3 -13  14      323.86      308.12     48.22 o
   4 -13  14      943.16      960.00     69.45 o
   5 -13  14     1111.95     1121.67     71.89 o
   0 -12  14      929.93      911.81     62.09 o
   1 -12  14      113.15      125.88     25.34 o
   2 -12  14     5995.55     5810.64    128.76 o
   3 -12  14       43.04       44.14     35.15 <
   4 -12  14     3109.13     2952.77    118.34 o
   5 -12  14      257.56      299.95     45.77 o
   6 -12  14      340.17      419.26     70.29 o
   0 -11  14      368.20      352.24     40.05 o
   1 -11  14      333.84      335.08     28.60 o
   2 -11  14     2647.47     2600.02     72.65 o
   3 -11  14       42.88       90.73     35.97 <
   4 -11  14      638.12      570.37     52.30 o
   5 -11  14     1354.84     1294.72     74.33 o
   6 -11  14      878.71      900.39     62.10 o
   0 -10  14     2744.26     2436.59     95.50 o
   1 -10  14       77.06       79.29     21.25 o
   2 -10  14     2368.10     2379.11     66.95 o
   3 -10  14       74.96       50.68     32.70 <
   4 -10  14      687.13      565.46     51.48 o
   5 -10  14      176.84      147.94     37.60 o
   6 -10  14     4950.81     5264.01    272.33 o
   7 -10  14      152.96      124.24     66.21 <
   0  -9  14     2647.05     2469.31     93.87 o
   1  -9  14     1578.36     1422.79     48.19 o
   2  -9  14     1169.11     1239.28     53.10 o
   3  -9  14      685.43      599.78     50.66 o
   4  -9  14     1308.44     1191.83     96.39 o
   5  -9  14     1516.63     1630.33    111.08 o
   6  -9  14      832.00      935.55     52.29 o
   7  -9  14     2123.85     2303.44    164.12 o
   0  -8  14      113.38      110.34     27.79 o
   1  -8  14      337.04      322.01     24.52 o
   2  -8  14     4541.64     4197.31    198.98 o
   3  -8  14      322.24      266.43     53.12 o
   4  -8  14     2740.23     2505.99    140.40 o
   5  -8  14      129.01      147.94     36.78 o
   6  -8  14      202.44      117.70     62.12 <
   7  -8  14      121.62      135.68     67.02 <
   8  -8  14     5387.40     5367.79    281.23 o
   0  -7  14     1456.90     1399.95     78.41 o
   1  -7  14      173.62      230.49     30.24 o
   2  -7  14     1307.72     1328.20     96.39 o
   3  -7  14     1465.67     1242.34     91.48 o
   4  -7  14     1495.36     1416.32     98.02 o
   5  -7  14     1346.16     1298.00     71.88 o
   6  -7  14      422.39      364.49     71.92 o
   7  -7  14     1816.47     1621.09    131.48 o
   8  -7  14     1150.59     1147.80    117.64 o
   0  -6  14     5434.94     5225.47    203.74 o
   1  -6  14      300.05      198.60     30.24 o
   2  -6  14     4060.45     3826.88    180.25 o
   3  -6  14      288.80      323.65     50.67 o
   4  -6  14      718.43      679.02     49.84 o
   5  -6  14      105.68      118.52     33.51 o
   6  -6  14     7233.33     7757.60    244.33 o
   7  -6  14      113.27       92.36     39.23 <
   8  -6  14       62.36       73.57     42.50 <
   0  -5  14      655.62      569.53     39.22 o
   1  -5  14     2067.67     1988.90     95.53 o
   2  -5  14     3408.18     3329.57    108.51 o
   3  -5  14      601.06      560.57     38.41 o
   4  -5  14      673.12      728.88     37.59 o
   5  -5  14     1929.14     1913.32     83.29 o
   6  -5  14     2547.02     2504.62    106.94 o
   7  -5  14     2037.86     2132.91    101.26 o
   8  -5  14      977.65     1088.26     77.62 o
   9  -5  14     1522.50     1506.14     93.11 o
   0  -4  14     6442.34     6205.25    253.26 o
   1  -4  14      676.28      620.18     31.87 o
   2  -4  14     3749.47     3819.01    115.01 o
   3  -4  14      524.73      475.60     35.14 o
   4  -4  14     9278.45     8918.72    213.92 o
   5  -4  14       97.23      129.96     26.16 o
   6  -4  14       43.95       63.76     22.89 <
   7  -4  14       22.17       37.60     24.52 <
   8  -4  14     3994.95     4147.36    160.71 o
   9  -4  14       24.98        2.45     40.87 <
   0  -3  14     4477.78     4702.26    200.55 o
   1  -3  14     1215.85     1166.43     48.19 o
   2  -3  14     1232.96     1302.85     52.28 o
   3  -3  14     1124.82     1053.81     36.76 o
   4  -3  14     3754.11     3811.27     98.71 o
   5  -3  14     2908.76     2870.52    101.21 o
   6  -3  14     1077.84     1053.89     58.00 o
   7  -3  14      784.06      715.78     44.12 o
   8  -3  14     1901.86     1901.94     73.50 o
   9  -3  14      131.73      138.13     32.69 o
   0  -2  14    11694.75    11675.55    461.80 o
   1  -2  14      354.21      330.98     22.88 o
   2  -2  14     1981.36     2083.63     69.40 o
   3  -2  14      163.97      150.39     18.80 o
   4  -2  14     1337.96     1311.00     39.21 o
   5  -2  14      114.70      141.40     26.16 o
   6  -2  14    10001.20     9915.21    288.71 o
   7  -2  14       19.14       68.66     29.43 <
   8  -2  14       38.31       50.68     26.97 <
   9  -2  14        1.59        8.99     27.79 <
   0  -1  14     2342.99     2200.59     95.50 o
   1  -1  14      979.64     1147.79     33.49 o
   2  -1  14     2966.81     3149.70    101.18 o
   3  -1  14      371.39      400.45     27.79 o
   4  -1  14     1463.06     1451.39     49.82 o
   5  -1  14      886.10      931.42     32.68 o
   6  -1  14     1752.76     1742.81     74.32 o
   7  -1  14     2610.94     2603.33    152.66 o
   8  -1  14      664.41      697.84     61.29 o
   9  -1  14      630.11      689.68     66.19 o
   1   0  14     1000.05      941.09     53.10 o
   2   0  14      118.03      127.51     13.90 o
   3   0  14      281.23      336.72     36.78 o
   4   0  14    10786.70    11298.18    313.66 o
   5   0  14      198.70      170.01     26.15 o
   6   0  14        8.22       10.63     16.35 <
   7   0  14       13.70       96.45     46.59 <
   8   0  14     4127.01     4385.31    220.24 o
   9   0  14       23.34       62.94     40.87 <
   0   1  14     2067.45     2189.54     97.15 o
   1   1  14     1289.32     1212.10     45.74 o
   2   1  14     3363.06     3433.67    139.50 o
   3   1  14      408.02      393.90     35.14 o
   4   1  14     1418.59     1481.65     53.09 o
   5   1  14      952.60      897.89     49.02 o
   6   1  14     1734.16     1718.33     71.87 o
   7   1  14     2614.88     2771.49     77.55 o
   8   1  14      694.93      789.35     80.90 o
   9   1  14      820.63      723.93     94.78 o
   1   2  14      297.30      372.68     33.51 o
   2   2  14     2048.23     2036.19     90.62 o
   3   2  14      163.16      192.08     28.61 o
   4   2  14     1172.05     1201.66     68.62 o
   5   2  14      144.79      109.53     23.70 o
   6   2  14     9914.29    10305.22    290.35 o
   7   2  14       45.59       71.11     31.88 <
   9   2  14        4.23       33.51     53.95 <
   2   3  14     1214.93     1368.21     71.88 o
   3   3  14     1060.73     1193.54     60.45 o
   5   3  14     3138.84     3002.38    130.57 o
   6   3  14     1166.77     1115.93     76.79 o
   7   3  14      812.75      714.13     64.55 o
   8   3  14     1829.57     1943.66     99.63 o
   9   3  14      134.07      136.50     65.39 <
   4   4  14     8992.22     9991.48    364.45 o
   6   4  14       64.95       62.94     27.79 <
   7   4  14       50.85      -10.63     32.70 <
   8   4  14     4554.64     4350.07    191.65 o
   9   4  14       25.06       85.83     62.94 <
   5   5  14     1970.84     2066.80     66.96 o
   8   5  14     1124.79     1168.24     83.33 o
   9   5  14     1368.76     1567.52     80.87 o
   8   6  14       88.68       82.56     40.05 <
   6   7  14      603.89      485.40     45.76 o
   6   8  14      216.67      170.82     40.05 o
   7   9  14     1985.33     2305.24    114.32 o
   7  10  14      133.84      142.22     42.50 o
   1 -14  15       37.30        1.63     25.34 <
   2 -14  15      416.24      451.12     36.78 o
   3 -14  15     2091.55     2138.52    104.52 o
   1 -13  15      683.82      728.07     41.67 o
   2 -13  15     1130.90     1063.67     57.19 o
   3 -13  15     1065.97     1106.18     73.53 o
   4 -13  15     1289.45     1318.44     80.05 o
   1 -12  15     1346.61     1313.52     52.28 o
   2 -12  15       91.28       60.49     37.60 <
   3 -12  15      297.42      291.77     46.59 o
   4 -12  15      181.89      167.56     40.87 o
   5 -12  15     1575.39     1615.55     85.76 o
   1 -11  15      914.96      894.66     42.49 o
   2 -11  15     1134.87     1213.99     74.34 o
   3 -11  15      402.34      437.23     50.67 o
   4 -11  15      803.76      790.12     61.28 o
   5 -11  15     2256.09     1970.17     93.08 o
   6 -11  15      265.68      215.77     40.87 o
   1 -10  15      428.49      424.15     31.06 o
   2 -10  15      137.10      228.86     40.87 o
   3 -10  15     5721.39     5346.86    175.24 o
   4 -10  15     1312.29     1382.16     76.79 o
   5 -10  15     1268.81     1280.89     75.15 o
   6 -10  15      135.84      138.95     39.23 o
   1  -9  15     2250.20     2187.36     62.87 o
   2  -9  15     1137.86     1157.62     68.62 o
   3  -9  15     2851.44     2783.40    111.01 o
   4  -9  15     1906.55     2023.62    127.40 o
   5  -9  15      373.26      311.38     61.29 o
   6  -9  15       91.52      147.95     53.13 <
   7  -9  15     3009.77     3120.16    195.06 o
   1  -8  15     1354.54     1395.18     55.55 o
   2  -8  15       32.89       34.33     42.50 <
   3  -8  15      571.93      588.37     70.28 o
   4  -8  15       52.05       79.29     46.59 <
   5  -8  15     1926.78     1812.91    115.96 o
   6  -8  15       94.82      162.66     68.66 <
   7  -8  15      956.12      823.56    100.49 o
   1  -7  15     2964.70     2866.33    154.25 o
   2  -7  15     2598.60     2544.47    142.04 o
   3  -7  15      689.76      694.56     71.91 o
   4  -7  15     5278.14     5073.22    225.82 o
   5  -7  15     3813.83     3511.43    172.15 o
   6  -7  15      831.22      628.33     84.98 o
   7  -7  15       91.15      119.34     66.21 <
   8  -7  15      302.43      398.84     85.00 o
   2  -6  15      162.54      179.00     47.41 o
   3  -6  15     7447.40     7095.52    293.14 o
   4  -6  15      240.72      306.49     52.31 o
   5  -6  15      848.18      903.68     59.65 o
   6  -6  15      374.05      392.29     71.10 o
   7  -6  15      875.06      725.55     93.96 o
   8  -6  15      374.49      326.09     80.91 o
   1  -5  15      224.65      218.22     30.24 o
   2  -5  15     1478.64     1533.90     64.53 o
   3  -5  15      965.85      896.25     49.02 o
   4  -5  15      835.42      830.96     47.39 o
   5  -5  15        9.05      134.06     53.13 <
   6  -5  15       32.20       78.47     35.15 <
   7  -5  15     3030.27     2863.94    123.24 o
   8  -5  15     1206.13     1228.64     81.69 o
   1  -4  15     4360.15     4307.21    129.66 o
   2  -4  15        8.31       10.63     13.08 <
   3  -4  15     1700.59     1742.80     71.87 o
   4  -4  15       42.94      113.62     25.34 o
   5  -4  15     4955.89     4579.89    223.41 o
   6  -4  15      288.08      267.26     29.42 o
   7  -4  15      311.83      375.14     35.14 o
   8  -4  15     1021.83     1132.35     76.80 o
   1  -3  15      275.09      210.04     22.07 o
   2  -3  15     5219.44     5239.25    157.31 o
   3  -3  15      606.34      550.76     26.15 o
   4  -3  15     5831.73     5801.48    163.80 o
   5  -3  15     1122.11     1076.74     55.55 o
   6  -3  15     2293.79     2197.95     88.18 o
   7  -3  15        2.12       53.13     25.34 <
   8  -3  15      111.78      157.75     31.88 o
   9  -3  15     1978.06     1709.93     93.91 o
   1  -2  15      102.50       89.09     11.44 o
   2  -2  15      209.15      232.12     21.25 o
   3  -2  15     5212.20     5403.36    158.13 o
   4  -2  15      405.87      446.21     24.52 o
   5  -2  15       71.39      129.15     27.79 o
   6  -2  15     1787.04     1646.43     75.13 o
   7  -2  15      165.25      213.33     35.15 o
   8  -2  15     1680.59     1702.87     70.24 o
   9  -2  15     4098.54     4056.44    159.88 o
   1  -1  15     2123.37     2023.92     70.21 o
   2  -1  15     2638.67     2610.24     84.89 o
   3  -1  15     2041.86     2055.97     71.04 o
   4  -1  15     4006.21     3892.47    119.09 o
   5  -1  15      427.73      449.48     23.70 o
   6  -1  15      742.26      632.44     45.76 o
   7  -1  15     1254.28     1137.95     63.72 o
   8  -1  15      402.08      499.34     56.39 o
   9  -1  15      179.37      380.06     55.58 o
   1   0  15     3796.10     3590.43    147.63 o
   2   0  15        5.64       22.07     14.71 <
   3   0  15     4015.18     4088.74    181.88 o
   4   0  15       86.76      119.34     22.07 o
   5   0  15     8693.18     8973.36    259.59 o
   6   0  15      483.30      472.35     28.60 o
   7   0  15      163.83      144.67     51.49 <
   8   0  15     1507.85     1380.38     83.31 o
   9   0  15       10.62        0.82     50.68 <
   1   1  15     2007.25     2081.21     68.58 o
   2   1  15     2390.60     2459.58    115.10 o
   3   1  15     1961.49     1820.08     87.37 o
   4   1  15     3823.03     3608.96    171.31 o
   5   1  15      409.80      400.45     46.58 o
   6   1  15      511.76      606.37     43.31 o
   7   1  15      950.24     1112.79     55.56 o
   9   1  15      506.72      431.48     84.17 o
   1   2  15       82.17      189.63     22.89 o
   3   2  15     5886.43     5587.15    222.44 o
   4   2  15      417.22      380.02     35.96 o
   5   2  15      185.89      150.39     35.96 o
   6   2  15     1646.68     1809.90     98.83 o
   7   2  15      269.95      272.16     40.87 o
   9   2  15     3857.97     3956.60    229.24 o
   2   3  15     5148.46     5350.31    216.82 o
   4   3  15     6042.34     5702.24    235.49 o
   5   3  15      985.52     1021.26     62.91 o
   6   3  15     2208.06     2284.60    121.66 o
   7   3  15       64.59       26.97     33.51 <
   8   3  15       55.47       57.22     31.06 <
   3   4  15     1494.14     1833.65     90.66 o
   6   4  15      266.40      298.32     36.78 o
   7   4  15      403.96      372.67     51.49 o
   8   4  15      964.41     1016.37     75.17 o
   4   5  15      821.33      965.78     61.28 o
   8   5  15     1256.25     1206.55     84.96 o
   5   6  15     1013.81      971.41     44.12 o
   8   6  15      288.33      365.33     52.31 o
   6   8  15       78.05       89.09     34.33 <
   6   9  15      188.52      141.40     41.68 o
   6  10  15      167.29      152.03     45.77 o
   0 -14  16      740.01      709.25     62.10 o
   1 -14  16      470.68      489.51     39.23 o
   0 -13  16      509.59      521.38     53.94 o
   1 -13  16     1923.10     1999.90     66.96 o
   2 -13  16     1367.19     1284.08     82.50 o
   3 -13  16      397.73      593.32     58.84 o
   0 -12  16     8140.11     7709.91    230.38 o
   1 -12  16      124.21      116.07     32.69 o
   2 -12  16      218.97      196.98     44.14 o
   3 -12  16        4.98        4.90     37.60 <
   4 -12  16     2074.26     2089.55     98.80 o
   0 -11  16     2151.41     2154.02     93.08 o
   1 -11  16     3921.72     3783.71    141.95 o
   2 -11  16      928.50      918.35     67.00 o
   3 -11  16     1302.19     1281.69     77.60 o
   4 -11  16      765.88      875.11     64.55 o
   5 -11  16       54.74       90.73     39.23 <
   0 -10  16      223.95      190.44     36.78 o
   1 -10  16      773.12      758.27     61.28 o
   2 -10  16     6274.13     6138.21    197.19 o
   3 -10  16      145.00      206.79     41.69 o
   4 -10  16     2520.33     2370.76    103.68 o
   5 -10  16      158.97      156.11     40.05 o
   6 -10  16      664.38      549.93     76.81 o
   0  -9  16      603.25      630.04     48.21 o
   1  -9  16     4813.34     4865.72    164.72 o
   2  -9  16      146.78      188.81     39.23 o
   3  -9  16     1753.79     1786.94     89.02 o
   4  -9  16      688.76      668.42     77.63 o
   5  -9  16      204.29      168.37     52.31 o
   6  -9  16      275.44      263.17     62.93 o
   0  -8  16    13026.29    12311.58    483.14 o
   1  -8  16      258.93      245.19     40.87 o
   2  -8  16      162.63      170.83     49.86 o
   3  -8  16      150.32      214.96     53.95 o
   4  -8  16     3327.00     3180.98    165.66 o
   5  -8  16       56.31       72.75     44.96 <
   1  -7  16     4908.15     4990.86    229.93 o
   2  -7  16       34.61      116.07     47.41 <
   3  -7  16     1811.78     1929.79    120.87 o
   4  -7  16      802.23      867.75     82.53 o
   5  -7  16      508.21      546.71     66.19 o
   7  -7  16      345.20      178.17     72.74 <
   2  -6  16    10641.65    10041.46    398.34 o
   3  -6  16       43.48       62.94     40.87 <
   4  -6  16     2608.34     2403.32    132.25 o
   7  -6  16       58.86       88.28     63.76 <
   0  -5  16     3250.52     3297.54    140.36 o
   1  -5  16     6946.92     6778.56    275.28 o
   2  -5  16     3077.86     3084.90    106.09 o
   3  -5  16     1902.57     1910.89     76.76 o
   4  -5  16     1520.39     1479.21     68.61 o
   6  -5  16      939.41      808.86     93.14 o
   7  -5  16      919.66      836.65     94.78 o
   8  -5  16      521.50      500.94     88.26 o
   0  -4  16    21178.06    20198.10    778.22 o
   1  -4  16      153.75      150.39     19.62 o
   2  -4  16      167.65      228.04     21.25 o
   3  -4  16       30.58       46.59     22.89 <
   4  -4  16     5861.94     5993.36    179.30 o
   5  -4  16        7.81       14.71     29.43 <
   6  -4  16     4442.86     4582.01    231.63 o
   7  -4  16       39.89       53.95     36.78 <
   8  -4  16      610.53      702.76     67.01 o
   0  -3  16     3694.76     3881.52    172.13 o
   1  -3  16     2896.82     3217.25    105.28 o
   2  -3  16     1893.38     1801.41     66.96 o
   3  -3  16      735.30      839.98     44.12 o
   4  -3  16     1990.88     2034.12    113.51 o
   5  -3  16      216.07      143.03     28.61 o
   6  -3  16     1144.46     1127.39     60.45 o
   7  -3  16      828.91      707.59     44.94 o
   8  -3  16      477.07      398.80     55.57 o
   0  -2  16     1345.15     1230.13     75.15 o
   1  -2  16     1036.74     1065.31     69.44 o
   2  -2  16    22237.66    22052.28    584.72 o
   3  -2  16      796.77      763.15     37.59 o
   4  -2  16     1373.74     1531.58     56.36 o
   5  -2  16       92.32      114.43     31.06 o
   6  -2  16     2113.02     2068.33     84.92 o
   7  -2  16      256.62      283.61     39.23 o
   8  -2  16     5705.48     5589.52    152.41 o
   0  -1  16      173.22      217.41     15.53 o
   1  -1  16     3726.57     3966.21    120.73 o
   2  -1  16     1226.65     1208.16     50.65 o
   3  -1  16      946.34     1053.13     47.39 o
   4  -1  16      310.11      318.74     27.79 o
   5  -1  16      303.83      295.04     21.25 o
   6  -1  16      996.63     1125.84     95.59 o
   7  -1  16      960.22      888.92     57.19 o
   8  -1  16      658.24      660.25     45.76 o
   0   0  16    23097.56    23078.09    850.53 o
   1   0  16       18.21        8.17     17.17 <
   3   0  16        1.83        8.99     17.98 <
   4   0  16     8267.79     7987.92    229.53 o
   5   0  16       77.95       89.09     22.89 o
   6   0  16     4791.46     4697.00    194.89 o
   7   0  16       15.27       -9.81     45.78 <
   8   0  16     1923.13     2029.29    150.26 o
   1   1  16     4038.59     4003.05    117.45 o
   2   1  16     1219.55     1150.99     45.75 o
   3   1  16     1052.96      972.19     50.65 o
   4   1  16      345.25      313.83     43.32 o
   5   1  16      267.27      298.32     42.50 o
   6   1  16     1029.10     1203.43     76.80 o
   0   2  16     1185.30     1278.43     66.98 o
   1   2  16     1042.04     1080.02     53.92 o
   2   2  16    22157.00    21826.31    815.74 o
   3   2  16      746.38      714.96     53.11 o
   4   2  16     1694.40     1540.31     73.50 o
   5   2  16       79.61      133.23     35.96 o
   6   2  16     2132.72     2062.59    112.68 o
   7   2  16      364.79      308.11     42.50 o
   1   3  16     3249.96     3348.01    143.61 o
   2   3  16     1616.20     1819.65     84.12 o
   4   3  16     2100.42     2083.00    102.88 o
   5   3  16      106.31      115.25     25.34 o
   6   3  16     1306.80     1208.99     82.51 o
   7   3  16      579.96      659.46     60.47 o
   8   3  16      472.59      538.55     45.76 o
   3   4  16       45.01       55.58     21.25 <
   5   4  16       23.81        2.45     26.16 <
   7   4  16       49.26       15.53     35.15 <
   8   4  16      639.99      686.41     61.29 o
   4   5  16     1655.10     1791.10     81.67 o
   6   5  16      823.26      780.31     62.10 o
   8   5  16      443.04      572.06     58.02 o
   5   7  16      265.85      397.21     44.13 o
   6   9  16      338.35      349.79     44.13 o
   6  10  16      710.77      772.18     68.64 o
   1 -13  17      155.06      134.86     45.77 <
   2 -13  17      508.25      590.02     61.29 o
   1 -12  17      877.19      933.07     71.08 o
   2 -12  17      120.65      143.04     43.32 o
   3 -12  17     4201.65     3827.06    205.55 o
   1 -11  17      359.59      355.51     51.49 o
   2 -11  17      462.62      475.63     55.57 o
   3 -11  17       97.84      181.46     44.14 o
   4 -11  17     1173.71     1044.03     71.07 o
   1 -10  17     1469.71     1428.61     82.50 o
   2 -10  17      368.44      344.89     49.85 o
   3 -10  17     1122.72     1028.55     70.26 o
   4 -10  17      713.39      728.06     61.28 o
   5 -10  17     2248.05     2188.97    100.43 o
   1  -9  17      114.09       94.00     37.60 <
   2  -9  17      891.74      886.50     65.36 o
   3  -9  17     1416.69     1482.56     82.50 o
   4  -9  17      591.21      550.78     54.75 o
   5  -9  17      330.05      381.67     47.40 o
   6  -9  17      141.79      181.45     60.48 o
   1  -8  17      757.83      786.06     61.28 o
   2  -8  17       18.47       38.42     47.41 <
   3  -8  17     2976.66     3312.13    173.85 o
   4  -8  17      127.60      120.15     52.31 <
   5  -8  17     1244.82     1207.38     98.85 o
   1  -7  17      643.57      680.69     79.26 o
   2  -7  17      997.26     1185.48     98.04 o
   3  -7  17      448.73      508.32     67.83 o
   4  -7  17      304.57      411.92     63.75 o
   1  -6  17     1808.25     1732.97    118.42 o
   2  -6  17      481.38      476.44     64.56 o
   3  -6  17     1074.67     1106.19     92.32 o
   4  -6  17      857.14      843.21     77.62 o
   1  -5  17       58.23       61.30     24.52 <
   2  -5  17     1129.01     1250.75     61.27 o
   3  -5  17      613.97      687.24     45.76 o
   4  -5  17     2388.67     2388.08     90.62 o
   1  -4  17      472.86      490.33     31.05 o
   2  -4  17      484.58      451.10     27.79 o
   3  -4  17     3980.30     3900.18    185.99 o
   4  -4  17      932.37      907.73     52.29 o
   5  -4  17      692.74      706.00     63.74 o
   6  -4  17      901.26     1007.42     97.23 o
   7  -4  17        1.85       26.16     53.13 <
   1  -3  17      439.83      426.59     31.05 o
   2  -3  17      948.10      957.55     45.75 o
   3  -3  17      924.56     1063.78     52.29 o
   7  -3  17      857.65      778.66     53.11 o
   8  -3  17      288.29      387.40     55.58 o
   1  -2  17     1458.35     1305.24     80.86 o
   2  -2  17      119.89      119.34     17.16 o
   3  -2  17      829.90      838.31     39.22 o
   4  -2  17      399.13      405.36     27.79 o
   5  -2  17     1611.25     1487.31     83.31 o
   6  -2  17      310.46      355.52     42.50 o
   7  -2  17      520.14      429.03     47.40 o
   8  -2  17      312.81      324.46     37.60 o
   1  -1  17      186.85      233.76     18.80 o
   2  -1  17     2244.79     2196.29     76.75 o
   3  -1  17      373.49      361.23     28.60 o
   4  -1  17     1827.69     1832.59     69.42 o
   5  -1  17      402.63      480.54     26.15 o
   6  -1  17     1005.77      983.67     72.71 o
   7  -1  17      280.73      223.12     42.50 o
   8  -1  17      172.24      167.56     39.23 o
   1   0  17      181.52      169.19     13.89 o
   2   0  17      849.46      803.17     57.19 o
   3   0  17     1441.76     1450.66     61.26 o
   4   0  17     2534.78     2387.06     85.72 o
   5   0  17        2.20       37.60     21.25 <
   6   0  17     2081.29     1931.17    108.60 o
   7   0  17      102.68      109.53     40.05 <
   8   0  17     1300.97     1385.42    124.98 o
   1   1  17      205.60      217.41     31.88 o
   2   1  17     2272.20     2176.66     97.97 o
   4   1  17     1879.47     1939.52     74.31 o
   5   1  17      565.60      496.03     51.48 o
   6   1  17     1032.36     1000.82     70.26 o
   1   2  17     1371.51     1395.96     71.88 o
   2   2  17      102.63      125.88     31.06 o
   3   2  17      840.40      838.31     54.74 o
   5   2  17     1587.20     1702.14     97.20 o
   6   2  17      300.17      359.61     48.22 o
   7   2  17      388.42      428.24     45.77 o
   1   3  17      289.25      378.41     34.33 o
   3   3  17     1114.00     1109.42     70.26 o
   4   3  17     2206.50     2092.71    101.25 o
   6   3  17       50.17      103.81     38.42 <
   7   3  17     1065.60      979.55     70.26 o
   2   4  17      438.40      466.64     42.50 o
   5   4  17      707.45      676.58     53.93 o
   7   4  17       87.82       41.69     36.78 <
   3   5  17      587.37      713.39     53.12 o
   7   5  17     1212.41     1323.40     91.49 o
   4   6  17      738.73      842.45     57.20 o
   5   8  17     1107.75     1424.78     80.88 o
   0 -12  18       38.92       78.47     62.12 <
   1 -12  18      372.86      397.19     55.57 o
   2 -12  18      307.98      357.15     52.31 o
   0 -11  18     1399.95     1118.25    108.64 o
   1 -11  18     1219.21     1306.24     81.69 o
   2 -11  18     2507.39     2533.20    163.27 o
   3 -11  18      740.62      685.55     62.92 o
   0 -10  18     1730.99     1702.01    129.86 o
   1 -10  18      118.97      172.46     43.32 o
   2 -10  18      439.02      380.01     52.30 o
   3 -10  18      102.88      133.23     42.50 o
   4 -10  18      869.65      812.97     65.36 o
   0  -9  18     1597.11     1726.63    129.05 o
   1  -9  18      485.64      575.32     58.02 o
   2  -9  18     3194.96     3293.79    128.94 o
   3  -9  18      138.59      172.46     42.50 o
   4  -9  18     1929.33     2002.34     95.54 o
   5  -9  18      844.61      973.12     67.00 o
   0  -8  18      623.19      640.66     82.53 o
   1  -8  18      835.63      945.36     67.82 o
   2  -8  18      921.70      791.71     86.61 o
   3  -8  18      136.56      147.13     54.76 <
   4  -8  18      959.19     1004.94     90.69 o
   0  -7  18     3291.96     3315.68    178.72 o
   1  -7  18     2379.05     2298.29    144.51 o
   2  -7  18     3867.11     4013.89    200.69 o
   3  -7  18      307.92      408.65     67.02 o
   4  -7  18     4199.45     4230.97    204.74 o
   1  -6  18      198.62      237.03     59.67 o
   2  -6  18      105.87       89.09     49.04 <
   3  -6  18        4.28        1.63     43.32 <
   4  -6  18      961.44      939.58     84.97 o
   0  -5  18     3443.38     3508.78    146.06 o
   1  -5  18       17.52       15.53     23.70 <
   2  -5  18     7874.44     8114.06    235.30 o
   3  -5  18      384.28      375.94     37.59 o
   4  -5  18     2259.94     2307.40     88.18 o
   0  -4  18     1494.09     1475.95     82.50 o
   1  -4  18      513.38      530.37     32.69 o
   2  -4  18     1543.98     1452.24     86.58 o
   3  -4  18      209.22      268.08     34.33 o
   4  -4  18     1090.77     1229.54     82.51 o
   5  -4  18      343.34      236.19     44.13 o
   0  -3  18     7498.11     7107.11    304.54 o
   1  -3  18     1078.33     1124.97     51.47 o
   2  -3  18     3605.76     3639.84    116.68 o
   3  -3  18       26.56      107.08     42.51 <
   7  -3  18     2240.29     2308.19    156.76 o
   0  -2  18       91.21       76.83     31.06 <
   1  -2  18       89.09      111.16     33.51 o
   2  -2  18       30.88       31.88     28.61 <
   3  -2  18      106.86      101.35     30.24 o
   4  -2  18     1735.41     1731.42     57.99 o
   6  -2  18     2182.68     1988.22    102.06 o
   1  -1  18      448.07      389.82     26.97 o
   2  -1  18     4774.26     4801.26    141.07 o
   3  -1  18     1062.46     1045.73     48.20 o
   4  -1  18     4665.90     4591.27    136.19 o
   5  -1  18     2007.39     1964.73    104.52 o
   6  -1  18     4616.97     4609.28    204.69 o
   7  -1  18     3136.55     2902.08    139.55 o
   0   0  18     5343.11     5025.54    140.21 o
   1   0  18      277.74      278.70     33.51 o
   2   0  18      374.53      389.02     40.86 o
   3   0  18      737.14      728.87     42.49 o
   4   0  18      123.71      138.95     25.34 o
   5   0  18      294.49      344.90     31.87 o
   6   0  18     2904.61     2875.54    142.84 o
   7   0  18      306.72      344.08     50.67 o
   0   1  18     6052.30     6360.11    255.87 o
   1   1  18      199.48      329.39     36.78 o
   2   1  18     5051.03     4618.76    181.00 o
   3   1  18     1032.57     1034.31     71.90 o
   4   1  18     4410.69     4328.42    141.10 o
   5   1  18     2097.98     2020.16    110.24 o
   6   1  18     4781.61     4944.04    205.49 o
   2   2  18       95.02      102.17     19.62 o
   3   2  18      116.26      111.98     22.89 o
   5   2  18      423.20      371.03     49.85 o
   6   2  18     2113.27     2263.46    115.95 o
   7   2  18      333.61      396.38     39.23 o
   0   3  18     7208.69     7645.67    295.63 o
   3   3  18       29.33       31.06     27.79 <
   4   3  18     5642.07     5658.44    220.89 o
   6   3  18     2254.90     2268.20    122.47 o
   7   3  18     2182.98     2396.44    121.66 o
   1   4  18      624.76      612.87     47.40 o
   4   4  18     1198.91     1132.26     75.16 o
   5   4  18      326.40      327.73     31.87 o
   7   4  18      113.15       82.55     39.23 <
   5   5  18     2606.45     2627.00    125.72 o
   7   5  18     1330.01     1179.54     84.14 o
   6   6  18     2207.66     2125.34    105.33 o
   5   9  18      959.52      973.88     66.18 o
   1 -11  19      402.41      418.43     55.57 o
   2 -11  19      752.67      752.55     66.19 o
   1 -10  19      333.94      312.20     51.49 o
   2 -10  19        4.81       22.89     39.24 <
   3 -10  19     1550.76     1589.43     89.84 o
   1  -9  19      181.49      187.17     44.95 o
   2  -9  19      847.01      842.40     65.37 o
   3  -9  19      539.89      551.61     56.39 o
   4  -9  19     1327.87     1347.82     80.87 o
   1  -8  19     1805.26     1719.10     90.65 o
   2  -8  19      109.57       67.02     53.95 <
   3  -8  19      693.99      619.38     79.26 o
   4  -8  19      381.04      420.07     70.28 o
   1  -7  19      687.98      697.02     85.80 o
   2  -7  19      341.20      427.44     71.10 o
   3  -7  19      285.76      389.03     67.02 o
   4  -7  19      441.98      653.79     78.45 o
   1  -6  19      498.28      545.08     76.82 o
   2  -6  19      207.02      154.48     55.58 <
   3  -6  19     3478.61     3371.66    176.25 o
   4  -6  19      118.32      152.03     50.68 o
   1  -5  19      357.02      333.45     35.96 o
   2  -5  19     1548.05     1544.54     71.88 o
   3  -5  19       61.93       69.48     27.79 <
   1  -4  19     1668.95     1725.76     63.71 o
   2  -4  19      114.53       57.22     33.51 <
   3  -4  19      427.87      511.59     42.50 o
   4  -4  19      266.92      258.27     44.13 o
   5  -4  19     1684.02     1830.27    107.81 o
   1  -3  19       10.71       40.87     20.44 <
   2  -3  19      284.75      276.25     27.79 o
   3  -3  19      183.94      290.97     55.58 o
   1  -2  19       68.81      152.85     35.97 o
   2  -2  19        8.19       -4.09     27.79 <
   3  -2  19     5780.32     6040.30    249.40 o
   1  -1  19      396.05      454.39     49.85 o
   2  -1  19      897.13      906.92     42.49 o
   3  -1  19      601.45      564.67     35.14 o
   4  -1  19     1644.91     1898.11     68.61 o
   6  -1  19      492.42      460.09     47.40 o
   7  -1  19      750.29      728.04     60.47 o
   1   0  19     1047.31     1018.78     42.48 o
   2   0  19        8.57       15.53     24.52 <
   3   0  19      125.23      153.66     26.16 o
   4   0  19       13.10        7.36     21.25 <
   5   0  19      695.05      710.09     42.49 o
   6   0  19       11.66       18.80     33.51 <
   7   0  19     1073.94      955.03     72.71 o
   1   1  19      409.35      392.28     24.52 o
   2   1  19     1022.76      955.07     66.18 o
   3   1  19      582.14      552.41     53.12 o
   4   1  19     2112.66     1920.53     75.94 o
   5   1  19      674.39      646.36     43.31 o
   6   1  19      560.20      550.78     38.41 o
   7   1  19      907.29      818.67     71.08 o
   1   2  19      165.34      143.04     32.69 o
   2   2  19       15.02       28.61     24.52 <
   5   2  19      759.99      887.38     71.91 o
   6   2  19       90.17      107.08     39.23 <
   2   3  19      199.19      256.64     40.87 o
   3   3  19      145.21      174.91     32.69 o
   6   3  19       57.56       68.66     38.42 <
   4   4  19      206.88      220.68     35.15 o
   6   4  19      489.97      507.49     58.02 o
   5   5  19      520.82      549.16     48.21 o
   0 -10  20    11666.07    12057.54    489.94 o
   1 -10  20      532.21      655.39     64.56 o
   0  -9  20       17.73      115.25     60.49 <
   1  -9  20     2131.69     2239.74    106.97 o
   2  -9  20      337.58      318.74     51.49 o
   3  -9  20      690.17      657.79     62.10 o
   0  -8  20      248.73      273.80     69.47 o
   1  -8  20      142.87      145.49     44.14 o
   3  -8  20       40.58       71.93     53.95 <
   4  -8  20     1207.47     1298.89    108.65 o
   0  -7  20      524.45      346.49     72.73 o
   1  -7  20     4148.20     4043.44    208.82 o
   2  -7  20      263.81      416.01     74.38 o
   3  -7  20      976.80      830.90     88.24 o
   4  -7  20       82.50       94.82     52.31 <
   1  -6  20      565.57      657.83     84.99 o
   2  -6  20      262.87      295.05     67.02 o
   3  -6  20      547.84      423.30     68.64 o
   2  -5  20     1268.23     1109.35    101.30 o
   3  -5  20      204.59      134.86     54.76 <
   0  -4  20      870.45      957.60     62.91 o
   1  -4  20      345.89      353.06     26.97 o
   2  -4  20     9944.66    10176.32    289.54 o
   3  -4  20       20.07       29.43     27.79 <
   4  -4  20     1591.94     1530.61     94.74 o
   5  -4  20       27.32       25.34     35.97 <
   0  -3  20     2432.06     2513.76    124.91 o
   1  -3  20     8549.43     8265.22    239.29 o
   2  -3  20     1807.28     1981.26     72.68 o
   3  -3  20     1951.48     1920.68     82.48 o
   0  -2  20    10577.64    10443.89    438.24 o
   1  -2  20      215.56      265.63     30.24 o
   2  -2  20     1063.04     1113.55     73.53 o
   3  -2  20       66.90       56.40     27.79 <
   1  -1  20     5900.32     5990.22    251.83 o
   2  -1  20      424.20      351.41     46.58 o
   3  -1  20     1555.47     1617.22     92.30 o
   4  -1  20      215.12      318.76     37.60 o
   5  -1  20      125.13      123.42     28.61 o
   2   0  20    14033.22    13701.34    361.99 o
   3   0  20      118.85      161.02     26.16 o
   4   0  20     1980.41     2025.99     75.13 o
   5   0  20      154.97      143.04     24.52 o
   6   0  20      110.11      111.16     35.96 o
   0   1  20      726.72      577.70     31.87 o
   1   1  20     5524.84     5650.63    164.66 o
   2   1  20      155.69      254.20     38.42 o
   3   1  20     1517.38     1446.54     88.21 o
   4   1  20      240.69      259.91     31.88 o
   5   1  20      222.79      191.25     28.61 o
   6   1  20      326.17      322.83     49.04 o
   0   2  20    11017.06    11267.45    419.45 o
   1   2  20      291.14      308.12     37.60 o
   3   2  20       68.40       98.90     35.97 <
   4   2  20     1998.12     1803.86    105.34 o
   5   2  20      573.68      656.19     45.76 o
   6   2  20     5187.43     5292.52    225.82 o
   2   3  20     1875.44     1894.62     98.81 o
   5   3  20      111.35       50.68     37.60 <
   6   3  20      448.32      427.41     52.30 o
   3   4  20       28.26       53.13     31.88 <
   4   5  20      889.82      990.26     67.82 o
   5   6  20      143.00      138.13     33.51 o
   1  -8  21      257.81      287.69     51.49 o
   2  -8  21      313.60      439.70     55.58 o
   1  -7  21      381.91      399.64     53.94 o
   2  -7  21      668.25      613.67     82.53 o
   3  -7  21     2269.00     2171.80    138.80 o
   1  -6  21     2016.88     2044.72    139.64 o
   2  -6  21      113.68      114.43     59.67 <
   3  -6  21      441.32      359.58     64.56 o
   1  -5  21      970.62      974.70    100.49 o
   2  -5  21      702.05      910.28     94.79 o
   3  -5  21      575.10      667.63     81.72 o
   1  -4  21      634.13      644.74     54.75 o
   2  -4  21      333.49      331.00     40.05 o
   3  -4  21     4111.17     4151.96    138.67 o
   4  -4  21      391.95      447.04     52.30 o
   1  -3  21      335.59      355.52     31.06 o
   2  -3  21      317.78      344.89     47.40 o
   3  -3  21      832.93      787.66     69.45 o
   4  -3  21      579.84      605.53     61.29 o
   1  -2  21     2680.74     2654.66     94.69 o
   2  -2  21      392.88      370.22     43.31 o
   3  -2  21       89.50       67.84     25.34 <
   1  -1  21      946.06      917.52     72.72 o
   2  -1  21      573.21      607.98     58.02 o
   3  -1  21      869.51     1026.23     69.45 o
   2   0  21       15.92       62.94     36.78 <
   3   0  21     3845.05     3962.48    121.56 o
   4   0  21      162.50      153.66     24.52 o
   5   0  21       75.25       93.18     31.06 <
   1   1  21      906.27      884.04     39.22 o
   2   1  21      598.01      567.12     49.85 o
   3   1  21     1135.19      978.70     51.47 o
   4   1  21      596.21      631.67     61.29 o
   5   1  21     1665.93     1746.96     68.60 o
   1   2  21     2582.02     2631.12    125.72 o
   2   2  21      402.31      272.14     43.31 o
   3   2  21       21.26      115.25     36.78 o
   4   2  21     1014.17     1038.40     55.56 o
   5   2  21     3895.28     3931.25    128.89 o
   1   3  21      359.69      361.23     44.13 o
   2   3  21      328.19      369.41     34.33 o
   5   3  21      243.75      222.31     46.59 o
   2   4  21      378.43      459.30     48.22 o
   3   4  21     4127.27     4223.71    166.40 o
   3   5  21      865.95      781.11     64.55 o
   4   6  21      422.27      330.98     44.13 o
   0  -7  22      211.41      134.86     65.39 <
   1  -7  22       83.89       63.76     42.50 <
   0  -6  22      139.36       97.27     61.30 <
   1  -6  22      152.42      180.64     66.21 <
   2  -6  22     1190.82      889.62     95.58 o
   1  -5  22      387.09      392.28     74.37 o
   2  -5  22     1016.02     1119.28    101.31 o
   3  -5  22      217.88      216.59     60.48 o
   1  -4  22      581.04      592.45     50.66 o
   2  -4  22      841.57      744.35     53.11 o
   3  -4  22      257.38      240.29     42.50 o
   0  -3  22      598.30      612.06     56.38 o
   1  -3  22      239.59      125.05     23.70 o
   2  -3  22      535.23      469.07     45.76 o
   3  -3  22      330.27      319.56     48.22 o
   4  -3  22     1029.72     1088.22     78.43 o
   0  -2  22      197.53      166.74     40.05 o
   1  -2  22       28.35       23.70     23.70 <
   2  -2  22      924.37      915.08     62.91 o
   0  -1  22     1608.17     1339.47     89.03 o
   1  -1  22      249.14      267.26     45.77 o
   2  -1  22      771.69      844.88     67.00 o
   3  -1  22      162.45      162.65     35.96 o
   2   0  22     2391.57     2446.83    129.81 o
   3   0  22      305.49      327.73     47.40 o
   4   0  22       86.96       76.83     32.70 <
   2   1  22      905.11      826.03     49.84 o
   3   1  22      154.89      172.46     21.25 o
   4   1  22      803.01      798.29     45.76 o
   1   2  22        5.33       16.35     19.62 <
   2   2  22      842.68      999.27     49.02 o
   3   2  22       69.77       91.55     35.15 <
   4   2  22     2769.36     2611.19     93.87 o
   0   3  22      701.97      675.76     41.67 o
   1   3  22       45.47      143.04     23.70 o
   2   3  22      541.26      505.02     54.75 o
   3   3  22      316.21      281.96     47.40 o
   4   3  22      986.42      901.15     76.80 o
   1   4  22      469.48      658.68     57.21 o
   2   4  22      770.09      906.16     56.38 o
   3   4  22      245.94      266.44     50.67 o
   3   5  22      194.85      199.43     30.24 o
   1  -4  23      204.12      256.64     71.11 o
   1  -3  23     2604.17     2666.12    128.98 o
   2  -3  23     1586.41     1591.85     75.14 o
   1  -2  23      469.03      346.50     32.69 o
   2  -2  23       40.60       22.89     35.97 <
   1  -1  23     2184.86     2230.69    118.39 o
   2  -1  23     1039.05      996.72     70.26 o
   1   0  23      320.21      407.82     53.12 o
   2   0  23        2.09       10.63     35.15 <
   2   2  23       44.35       50.68     26.97 <
   1   3  23     2885.88     2668.18     87.33 o
   2   3  23     1574.52     1435.04     87.39 o
   1   4  23      182.03      212.51     27.79 o
